# Supplementary material for: GateMeClass: Gate Mining and Classification of cytometry data
Source: Bioinformatics. 2024 May 22;40(5):btae322. doi: 10.1093/bioinformatics/btae322 (PMC11136448; doi:10.1093/bioinformatics/btae322)
Supplement: btae322_Supplementary_Data [file btae322_supplementary_data.zip]

Archive with 2 entries (2 files):
- Supplementary_tables.xls
- Caligola_et_al_Supp.docx
