# Supplementary material for: GateMeClass: Gate Mining and Classification of cytometry data
Source: Bioinformatics. 2024 May 22;40(5):btae322. doi: 10.1093/bioinformatics/btae322 (PMC11136448; doi:10.1093/bioinformatics/btae322)
Supplement: btae322_Supplementary_Data [file btae322_supplementary_data.zip › Supplementary_tables.xls]

## Sheet: Supp. Table 1
RSS	GMM	Sampling	Dataset_name	Accuracy	Median_F1	Median_Recall	Median_Precision	Time_training	Time_annotation
FALSE	V	0.1	AML	0.933959	0.773345	0.867903	0.832226	51.198	11.4
FALSE	V	0.1	AML	0.925224	0.784136	0.887998	0.798543	51.079	11.42
FALSE	V	0.1	AML	0.894162	0.747437	0.839792	0.734608	51.377	10.927
FALSE	V	0.1	AML	0.927893	0.792225	0.883779	0.761703	53.375	11.186
FALSE	V	0.1	AML	0.934977	0.810643	0.886572	0.89159	51.474	11.755
FALSE	V	0.1	AML	0.926242	0.784685	0.894849	0.816443	50.617	10.878
FALSE	V	0.1	AML	0.929352	0.785823	0.863979	0.787321	52.706	11.003
FALSE	V	0.1	AML	0.894124	0.755338	0.841869	0.791688	51.867	10.865
FALSE	V	0.1	AML	0.903108	0.717139	0.881065	0.69548	52.381	11.471
FALSE	V	0.1	AML	0.902167	0.7234	0.869458	0.875493	52.992	13.026
FALSE	V	0.2	AML	0.895563	0.780768	0.905346	0.743508	51.389	20.738
FALSE	V	0.2	AML	0.918908	0.79432	0.883141	0.864828	52.123	22.233
FALSE	V	0.2	AML	0.865979	0.681716	0.841474	0.649043	52.034	19.866
FALSE	V	0.2	AML	0.866786	0.700611	0.837178	0.653564	53.313	20.956
FALSE	V	0.2	AML	0.892338	0.747292	0.881594	0.753777	52.407	20.838
FALSE	V	0.2	AML	0.881088	0.721927	0.833337	0.792547	51.857	20.838
FALSE	V	0.2	AML	0.910307	0.825825	0.87392	0.879934	50.972	22.426
FALSE	V	0.2	AML	0.907408	0.74701	0.840448	0.845137	51.861	21.39
FALSE	V	0.2	AML	0.928853	0.846278	0.877806	0.912946	54.323	21.059
FALSE	V	0.2	AML	0.890956	0.774157	0.888912	0.862785	50.843	19.916
FALSE	V	0.3	AML	0.896216	0.767643	0.849848	0.795012	54.611	28.537
FALSE	V	0.3	AML	0.897656	0.764222	0.849164	0.801675	51.82	29.909
FALSE	V	0.3	AML	0.873275	0.812246	0.838591	0.874562	50.831	27.786
FALSE	V	0.3	AML	0.911997	0.830542	0.864232	0.891457	52.79	28.545
FALSE	V	0.3	AML	0.898155	0.760868	0.840675	0.783565	52.04	30.464
FALSE	V	0.3	AML	0.878535	0.748643	0.883071	0.73086	53.999	28.127
FALSE	V	0.3	AML	0.903127	0.758109	0.861076	0.775695	52.044	29.8
FALSE	V	0.3	AML	0.910154	0.772165	0.871437	0.801779	52.645	28.94
FALSE	V	0.3	AML	0.880627	0.691603	0.870004	0.737024	52.77	29.478
FALSE	V	0.3	AML	0.877191	0.73248	0.853708	0.820997	52.079	28.535
FALSE	V	0.4	AML	0.891781	0.788833	0.82833	0.848322	53.73	36.754
FALSE	V	0.4	AML	0.872161	0.692457	0.828985	0.789973	53.662	36.535
FALSE	V	0.4	AML	0.908368	0.798723	0.857101	0.851531	52.227	37.786
FALSE	V	0.4	AML	0.870049	0.69861	0.858409	0.714096	52.737	35.529
FALSE	V	0.4	AML	0.870606	0.733824	0.844933	0.757474	51.047	36.05
FALSE	V	0.4	AML	0.821421	0.384373	0.78111	0.271075	50.312	35.163
FALSE	V	0.4	AML	0.823974	0.517175	0.783648	0.554945	52.677	37.251
FALSE	V	0.4	AML	0.873351	0.70226	0.853054	0.833599	54.432	36.194
FALSE	V	0.4	AML	0.881357	0.733063	0.875574	0.696354	52.984	38.22
FALSE	V	0.4	AML	0.898635	0.756015	0.871206	0.758701	54.085	35.996
FALSE	V	0.5	AML	0.881453	0.773142	0.797512	0.773692	53.471	45.301
FALSE	V	0.5	AML	0.861506	0.728672	0.811978	0.824703	50.431	42.635
FALSE	V	0.5	AML	0.873889	0.789653	0.813813	0.840348	52.709	41.844
FALSE	V	0.5	AML	0.852656	0.700203	0.812747	0.699951	52.594	43.763
FALSE	V	0.5	AML	0.881357	0.738154	0.818029	0.698999	50.785	42.919
FALSE	V	0.5	AML	0.861314	0.713656	0.858548	0.712282	53.672	44.364
FALSE	V	0.5	AML	0.851331	0.768905	0.833121	0.757813	51.095	41.743
FALSE	V	0.5	AML	0.861122	0.727088	0.834189	0.728734	52.84	44.359
FALSE	V	0.5	AML	0.866843	0.797547	0.832393	0.823446	53.045	42.173
FALSE	V	0.5	AML	0.860988	0.759911	0.819859	0.771309	51.963	41.349
FALSE	V	0.6	AML	0.88009	0.754881	0.808068	0.810437	51.549	48.157
FALSE	V	0.6	AML	0.8449	0.744418	0.780986	0.800653	50.402	47.375
FALSE	V	0.6	AML	0.8808	0.732533	0.830675	0.764904	52.647	47.679
FALSE	V	0.6	AML	0.866229	0.718642	0.795955	0.749391	53.27	47.256
FALSE	V	0.6	AML	0.873678	0.730223	0.816399	0.675427	52.627	48.707
FALSE	V	0.6	AML	0.808386	0.624909	0.754005	0.563209	51.117	50.061
FALSE	V	0.6	AML	0.818503	0.522064	0.816511	0.483547	56.116	49.964
FALSE	V	0.6	AML	0.88057	0.749901	0.830372	0.82779	54.117	52.459
FALSE	V	0.6	AML	0.83628	0.739935	0.754969	0.808426	52.704	47.824
FALSE	V	0.6	AML	0.845073	0.673582	0.8252	0.686158	51.409	47.241
FALSE	V	0.7	AML	0.87076	0.772711	0.81435	0.757645	53.659	53.171
FALSE	V	0.7	AML	0.856035	0.746362	0.802787	0.745872	51.085	52.616
FALSE	V	0.7	AML	0.848087	0.741053	0.775794	0.757487	52.045	53.978
FALSE	V	0.7	AML	0.86406	0.745649	0.813364	0.818957	51.703	51.694
FALSE	V	0.7	AML	0.858588	0.732016	0.818563	0.748141	53.091	51.509
FALSE	V	0.7	AML	0.82743	0.663837	0.774555	0.690935	52.194	53.57
FALSE	V	0.7	AML	0.869262	0.737557	0.813651	0.793845	50.39	52.757
FALSE	V	0.7	AML	0.843748	0.704627	0.768322	0.703678	52.417	52.554
FALSE	V	0.7	AML	0.855459	0.740858	0.80415	0.750842	51.833	53.246
FALSE	V	0.7	AML	0.821613	0.651507	0.71233	0.798411	52.386	52.18
FALSE	V	0.8	AML	0.816276	0.512159	0.799533	0.547081	53.497	59.364
FALSE	V	0.8	AML	0.85544	0.736023	0.799357	0.731268	52.713	55.68
FALSE	V	0.8	AML	0.828697	0.6439	0.746421	0.653839	52.007	57.809
FALSE	V	0.8	AML	0.856265	0.731789	0.792981	0.740774	51.452	57.051
FALSE	V	0.8	AML	0.82217	0.668715	0.712828	0.746957	51.583	55.415
FALSE	V	0.8	AML	0.826067	0.627293	0.803883	0.60303	52.895	55.891
FALSE	V	0.8	AML	0.830041	0.659766	0.799719	0.763269	54.061	54.935
FALSE	V	0.8	AML	0.851312	0.734938	0.787628	0.725972	53.166	55.621
FALSE	V	0.8	AML	0.801148	0.510433	0.803734	0.482932	53.966	56.12
FALSE	V	0.8	AML	0.831558	0.651601	0.801927	0.61215	52.232	56.979
FALSE	V	0.9	AML	0.802146	0.657417	0.7263	0.642867	50.42	60.734
FALSE	V	0.9	AML	0.776172	0.461576	0.716405	0.463951	50.34	59.17
FALSE	V	0.9	AML	0.842424	0.694019	0.743742	0.647712	52.361	58.292
FALSE	V	0.9	AML	0.838872	0.685039	0.741918	0.664568	52.179	58.114
FALSE	V	0.9	AML	0.810709	0.668897	0.76656	0.652431	55.295	58.172
FALSE	V	0.9	AML	0.838891	0.753914	0.73709	0.742434	53.63	60.339
FALSE	V	0.9	AML	0.806427	0.601156	0.730208	0.772331	52.625	58.615
FALSE	V	0.9	AML	0.832114	0.673666	0.703797	0.68311	54.132	58.263
FALSE	V	0.9	AML	0.84467	0.712311	0.784263	0.661641	51.469	59.897
FALSE	V	0.9	AML	0.820768	0.660346	0.70974	0.782617	53.534	56.253
FALSE	V	1	AML	0.835666	0.697018	0.75734	0.659688	52.984	61.416
FALSE	V	1	AML	0.823302	0.681064	0.720902	0.632145	51.282	58.846
FALSE	V	1	AML	0.809058	0.612491	0.725099	0.582412	51.315	59.234
FALSE	V	1	AML	0.76544	0.454948	0.707779	0.442334	50.406	60.683
FALSE	V	1	AML	0.795638	0.614075	0.676929	0.772128	52.936	57.629
FALSE	V	1	AML	0.834188	0.698327	0.719632	0.715161	51.516	61.326
FALSE	V	1	AML	0.819136	0.700505	0.716191	0.767873	51.618	59.435
FALSE	V	1	AML	0.831845	0.698374	0.752579	0.653296	52.127	61.221
FALSE	V	1	AML	0.819117	0.687801	0.754658	0.6946	52.327	58.735
FALSE	V	1	AML	0.811208	0.680938	0.716536	0.723406	53.617	57.632
TRUE	V	0.1	AML	0.976041	0.92333	0.942418	0.913597	50.001	12.307
TRUE	V	0.1	AML	0.973507	0.912471	0.936824	0.942481	50.026	11.242
TRUE	V	0.1	AML	0.976425	0.916199	0.94597	0.940972	48.41	11.774
TRUE	V	0.1	AML	0.972585	0.907103	0.937329	0.922512	50.317	11.444
TRUE	V	0.1	AML	0.977078	0.927333	0.959336	0.935746	48.893	11.578
TRUE	V	0.1	AML	0.978671	0.931698	0.941319	0.946168	50.794	11.188
TRUE	V	0.1	AML	0.969878	0.912989	0.940126	0.944483	48.743	11.353
TRUE	V	0.1	AML	0.967364	0.900477	0.941892	0.920562	50.253	11.395
TRUE	V	0.1	AML	0.974198	0.921724	0.93332	0.943325	48.599	11.305
TRUE	V	0.1	AML	0.974889	0.921705	0.938559	0.925001	49.743	11.802
TRUE	V	0.2	AML	0.971184	0.916337	0.914599	0.947349	50.425	20.359
TRUE	V	0.2	AML	0.968669	0.911815	0.934215	0.958204	48.725	20.41
TRUE	V	0.2	AML	0.9708	0.913722	0.934737	0.935723	49.548	22.258
TRUE	V	0.2	AML	0.971952	0.923639	0.927576	0.955205	49.105	20.978
TRUE	V	0.2	AML	0.968919	0.93436	0.935885	0.959835	48.934	21.536
TRUE	V	0.2	AML	0.968995	0.940528	0.945219	0.960555	48.657	20.998
TRUE	V	0.2	AML	0.972528	0.92245	0.942729	0.952291	49.292	21.777
TRUE	V	0.2	AML	0.970762	0.917318	0.932004	0.951503	49.484	20.744
TRUE	V	0.2	AML	0.96984	0.920765	0.94753	0.938958	48.331	20.487
TRUE	V	0.2	AML	0.967172	0.919628	0.924247	0.954285	49.756	20.432
TRUE	V	0.3	AML	0.966192	0.913045	0.92669	0.957298	48.088	29.253
TRUE	V	0.3	AML	0.969245	0.91609	0.959634	0.948243	48.962	28.224
TRUE	V	0.3	AML	0.969974	0.919373	0.92613	0.965992	48.341	29.821
TRUE	V	0.3	AML	0.965213	0.911742	0.930685	0.941122	48.991	28.581
TRUE	V	0.3	AML	0.967191	0.909553	0.943174	0.932903	49.835	30.394
TRUE	V	0.3	AML	0.965674	0.926504	0.939127	0.952222	50.212	30.33
TRUE	V	0.3	AML	0.966576	0.918258	0.934503	0.959065	49.637	29.077
TRUE	V	0.3	AML	0.964599	0.904009	0.939114	0.963234	51.474	28.509
TRUE	V	0.3	AML	0.968227	0.907383	0.942429	0.948005	49.699	28.173
TRUE	V	0.3	AML	0.966596	0.928346	0.936561	0.955428	49.559	29.835
TRUE	V	0.4	AML	0.963044	0.917542	0.937788	0.969068	49.649	37.03
TRUE	V	0.4	AML	0.964657	0.906352	0.939905	0.956266	49.082	35.22
TRUE	V	0.4	AML	0.963927	0.907895	0.934935	0.965015	50.357	37.549
TRUE	V	0.4	AML	0.957669	0.874576	0.922716	0.901226	50.13	35.254
TRUE	V	0.4	AML	0.965597	0.914995	0.943732	0.962341	49.185	37.406
TRUE	V	0.4	AML	0.964906	0.901605	0.933306	0.965678	51.081	37.76
TRUE	V	0.4	AML	0.965156	0.908694	0.954034	0.95554	48.566	36.234
TRUE	V	0.4	AML	0.965501	0.903709	0.934321	0.965963	48.543	35.08
TRUE	V	0.4	AML	0.962948	0.901499	0.934284	0.953686	48.994	37.14
TRUE	V	0.4	AML	0.961451	0.895528	0.933361	0.951059	51.264	35.274
TRUE	V	0.5	AML	0.960472	0.900018	0.94368	0.959985	48.957	41.76
TRUE	V	0.5	AML	0.961547	0.915888	0.93241	0.968642	48.563	41.669
TRUE	V	0.5	AML	0.959953	0.904688	0.955899	0.957366	49.4	43.532
TRUE	V	0.5	AML	0.955922	0.883371	0.945471	0.95536	48.977	40.902
TRUE	V	0.5	AML	0.960817	0.89085	0.942564	0.956392	50.07	44.877
TRUE	V	0.5	AML	0.963294	0.903029	0.937091	0.961347	48.165	41.788
TRUE	V	0.5	AML	0.960702	0.888479	0.947953	0.950661	49.162	43.725
TRUE	V	0.5	AML	0.957899	0.886231	0.930629	0.955729	48.496	41.211
TRUE	V	0.5	AML	0.959435	0.896733	0.942697	0.958242	49.745	43.536
TRUE	V	0.5	AML	0.960567	0.894613	0.947778	0.951056	48.545	41.636
TRUE	V	0.6	AML	0.957323	0.886948	0.948894	0.961249	49.683	46.757
TRUE	V	0.6	AML	0.95333	0.903755	0.94634	0.953969	48.346	47.139
TRUE	V	0.6	AML	0.957093	0.890614	0.956031	0.948374	49.012	45.937
TRUE	V	0.6	AML	0.957726	0.911235	0.953549	0.960044	49.853	46.783
TRUE	V	0.6	AML	0.955288	0.883979	0.94951	0.954046	50.528	45.731
TRUE	V	0.6	AML	0.957035	0.889037	0.946941	0.947756	49.936	47.99
TRUE	V	0.6	AML	0.956632	0.88456	0.938658	0.957956	47.888	46.495
TRUE	V	0.6	AML	0.955211	0.884211	0.944385	0.945095	49.448	46.621
TRUE	V	0.6	AML	0.958705	0.893278	0.957852	0.950189	49.473	46.186
TRUE	V	0.6	AML	0.956094	0.893612	0.945193	0.967465	47.845	46.623
TRUE	V	0.7	AML	0.956171	0.879972	0.946338	0.961696	49.764	49.679
TRUE	V	0.7	AML	0.953579	0.877907	0.955366	0.955381	49.61	48.96
TRUE	V	0.7	AML	0.95093	0.899027	0.935417	0.95491	50.026	51.047
TRUE	V	0.7	AML	0.953675	0.885664	0.947821	0.950291	47.542	50.482
TRUE	V	0.7	AML	0.951544	0.882131	0.953902	0.94417	50.695	48.854
TRUE	V	0.7	AML	0.95477	0.884038	0.955695	0.959465	49.452	50.891
TRUE	V	0.7	AML	0.951717	0.881761	0.954965	0.946077	48.645	49.034
TRUE	V	0.7	AML	0.952428	0.889094	0.958907	0.947192	49.993	49.156
TRUE	V	0.7	AML	0.954789	0.882618	0.953603	0.960352	50.35	56.591
TRUE	V	0.7	AML	0.951832	0.882789	0.955489	0.95554	50.048	50.86
TRUE	V	0.8	AML	0.9531	0.87868	0.956461	0.950681	47.645	52.432
TRUE	V	0.8	AML	0.94805	0.867845	0.954218	0.957741	49.08	51.903
TRUE	V	0.8	AML	0.947954	0.869418	0.959536	0.958379	49.858	51.476
TRUE	V	0.8	AML	0.948857	0.874566	0.957992	0.937406	49.998	53.975
TRUE	V	0.8	AML	0.94855	0.877775	0.958297	0.949939	48.041	52.235
TRUE	V	0.8	AML	0.943251	0.88442	0.948937	0.929748	49.285	52.82
TRUE	V	0.8	AML	0.951698	0.876502	0.95252	0.953879	49.316	51.695
TRUE	V	0.8	AML	0.950988	0.876431	0.958744	0.954617	50.378	51.48
TRUE	V	0.8	AML	0.949087	0.866024	0.959453	0.94301	50.488	51.423
TRUE	V	0.8	AML	0.947743	0.867971	0.953739	0.95205	49.459	52.344
TRUE	V	0.9	AML	0.946035	0.866492	0.956309	0.950599	50.17	53.36
TRUE	V	0.9	AML	0.945766	0.867601	0.958616	0.952796	50.011	52.947
TRUE	V	0.9	AML	0.937376	0.881982	0.943754	0.948533	50.402	52.824
TRUE	V	0.9	AML	0.948146	0.888807	0.956229	0.954055	49.863	53.551
TRUE	V	0.9	AML	0.949682	0.861679	0.95951	0.958438	48.65	54.107
TRUE	V	0.9	AML	0.947244	0.87642	0.961485	0.950434	48.674	52.724
TRUE	V	0.9	AML	0.945459	0.864443	0.954619	0.956822	47.735	53.001
TRUE	V	0.9	AML	0.946707	0.867567	0.958104	0.943851	48.034	53.203
TRUE	V	0.9	AML	0.945862	0.866457	0.95695	0.947899	49.86	53.174
TRUE	V	0.9	AML	0.945248	0.869175	0.956344	0.953148	49.267	53.166
TRUE	V	1	AML	0.943328	0.862688	0.951282	0.936208	49.135	56.148
TRUE	V	1	AML	0.941792	0.861463	0.956522	0.949517	48.531	53.775
TRUE	V	1	AML	0.945113	0.855093	0.953735	0.938244	49.004	53.393
TRUE	V	1	AML	0.943155	0.855318	0.956048	0.948115	50.574	55.386
TRUE	V	1	AML	0.943251	0.861908	0.952928	0.951598	53.112	55.342
TRUE	V	1	AML	0.948281	0.863045	0.955324	0.943351	52.734	57.483
TRUE	V	1	AML	0.944268	0.865075	0.956279	0.938686	50.327	54.307
TRUE	V	1	AML	0.942982	0.879146	0.953903	0.948912	50.336	54.972
TRUE	V	1	AML	0.943155	0.864674	0.954379	0.940596	52.812	57.128
TRUE	V	1	AML	0.941696	0.85534	0.949981	0.933962	50.314	53.178
FALSE	E	0.1	AML	0.96648	0.917714	0.93019	0.957638	45.827	11.475
FALSE	E	0.1	AML	0.969418	0.943291	0.956984	0.946961	47.415	11.627
FALSE	E	0.1	AML	0.966327	0.926644	0.940588	0.967596	46.117	11.475
FALSE	E	0.1	AML	0.967268	0.923094	0.955262	0.945457	44.646	11.851
FALSE	E	0.1	AML	0.96625	0.912257	0.943114	0.945821	45.652	11.109
FALSE	E	0.1	AML	0.967095	0.920344	0.941466	0.962158	46.861	11.784
FALSE	E	0.1	AML	0.965271	0.939119	0.95345	0.963528	47.349	11.522
FALSE	E	0.1	AML	0.968477	0.928863	0.949177	0.952434	46.935	11.473
FALSE	E	0.1	AML	0.969994	0.947834	0.954947	0.956061	47.873	11.604
FALSE	E	0.1	AML	0.96433	0.92565	0.941923	0.958992	46.591	11.371
FALSE	E	0.2	AML	0.964964	0.927985	0.960138	0.961216	48.221	20.907
FALSE	E	0.2	AML	0.963102	0.919475	0.962245	0.96498	46.142	20.16
FALSE	E	0.2	AML	0.966461	0.920844	0.969392	0.933298	46.282	20.257
FALSE	E	0.2	AML	0.965405	0.910235	0.957368	0.946381	45.426	20.743
FALSE	E	0.2	AML	0.963006	0.90847	0.962111	0.954312	46.376	20.305
FALSE	E	0.2	AML	0.963466	0.921858	0.955263	0.966796	45.779	20.453
FALSE	E	0.2	AML	0.968573	0.922579	0.961448	0.956424	45.915	20.589
FALSE	E	0.2	AML	0.965636	0.917797	0.961283	0.958796	45.38	20.119
FALSE	E	0.2	AML	0.961489	0.931811	0.954701	0.940133	46.114	20.902
FALSE	E	0.2	AML	0.968554	0.934821	0.95629	0.957632	45.392	20.522
FALSE	E	0.3	AML	0.958763	0.912357	0.959061	0.940688	46.433	28.549
FALSE	E	0.3	AML	0.966039	0.919811	0.964975	0.935743	45.626	28.916
FALSE	E	0.3	AML	0.965175	0.911887	0.958381	0.949682	46.056	28.314
FALSE	E	0.3	AML	0.965117	0.924018	0.959989	0.950628	44.954	28.885
FALSE	E	0.3	AML	0.964177	0.926346	0.951598	0.956855	46.538	28.392
FALSE	E	0.3	AML	0.962334	0.916471	0.944034	0.938866	45.295	29.518
FALSE	E	0.3	AML	0.959704	0.904173	0.961781	0.930407	48.099	27.866
FALSE	E	0.3	AML	0.962295	0.91783	0.954203	0.938594	46.288	28.23
FALSE	E	0.3	AML	0.963198	0.913201	0.963307	0.950873	45.894	28.148
FALSE	E	0.3	AML	0.936474	0.876139	0.923036	0.933403	45.617	28.451
FALSE	E	0.4	AML	0.960529	0.910344	0.96339	0.946667	46.34	34.828
FALSE	E	0.4	AML	0.961067	0.90645	0.960123	0.937709	45.823	34.846
FALSE	E	0.4	AML	0.957976	0.899262	0.957205	0.934761	46.22	34.899
FALSE	E	0.4	AML	0.961278	0.909112	0.95946	0.93395	47.139	35.6
FALSE	E	0.4	AML	0.961451	0.92284	0.963473	0.942906	47.118	35.477
FALSE	E	0.4	AML	0.958206	0.913506	0.959103	0.939955	45.945	35.051
FALSE	E	0.4	AML	0.962545	0.90951	0.969294	0.931984	45.76	34.917
FALSE	E	0.4	AML	0.960472	0.9268	0.961715	0.942138	45.677	35.572
FALSE	E	0.4	AML	0.964618	0.914165	0.959459	0.941767	47.272	39.115
FALSE	E	0.4	AML	0.962372	0.912014	0.968663	0.94309	46.013	35.018
FALSE	E	0.5	AML	0.947705	0.886054	0.958297	0.924814	46.053	42.233
FALSE	E	0.5	AML	0.960222	0.903851	0.958515	0.941634	45.448	40.579
FALSE	E	0.5	AML	0.95571	0.907098	0.964062	0.944981	46.131	40.569
FALSE	E	0.5	AML	0.957016	0.892391	0.952345	0.932856	48.074	42.987
FALSE	E	0.5	AML	0.955019	0.896342	0.961666	0.930804	47.343	40.233
FALSE	E	0.5	AML	0.941082	0.879285	0.922512	0.937408	45.166	39.551
FALSE	E	0.5	AML	0.95285	0.89891	0.961219	0.940726	44.706	41.692
FALSE	E	0.5	AML	0.950892	0.887231	0.957146	0.935859	45.842	39.589
FALSE	E	0.5	AML	0.95669	0.904516	0.962811	0.942201	44.878	40.231
FALSE	E	0.5	AML	0.959761	0.903561	0.972644	0.93992	46.768	39.483
FALSE	E	0.6	AML	0.951122	0.906752	0.954728	0.941852	45.365	45.697
FALSE	E	0.6	AML	0.953522	0.88986	0.964837	0.926397	46.522	45.588
FALSE	E	0.6	AML	0.958206	0.90128	0.961799	0.926312	45.318	45.822
FALSE	E	0.6	AML	0.95212	0.918736	0.95522	0.949435	45.401	44.015
FALSE	E	0.6	AML	0.950777	0.871485	0.963378	0.935311	46.417	47.873
FALSE	E	0.6	AML	0.943078	0.863129	0.94847	0.926056	49.153	44.552
FALSE	E	0.6	AML	0.952159	0.898177	0.961184	0.941399	45.235	46.516
FALSE	E	0.6	AML	0.95907	0.908318	0.968085	0.931171	45.112	44.643
FALSE	E	0.6	AML	0.950988	0.898873	0.954809	0.93779	45.893	46.689
FALSE	E	0.6	AML	0.952639	0.904052	0.95771	0.930933	44.737	44.642
FALSE	E	0.7	AML	0.946534	0.899209	0.949427	0.931799	46.554	47.23
FALSE	E	0.7	AML	0.948492	0.891908	0.955191	0.934134	45.178	49.101
FALSE	E	0.7	AML	0.953195	0.877391	0.964847	0.92937	45.753	47.852
FALSE	E	0.7	AML	0.95045	0.914289	0.953139	0.951406	44.203	49.3
FALSE	E	0.7	AML	0.953368	0.889924	0.963584	0.92328	45.391	47.145
FALSE	E	0.7	AML	0.956171	0.896392	0.963475	0.934042	46.037	50.335
FALSE	E	0.7	AML	0.954597	0.89335	0.962437	0.933164	47.484	48.853
FALSE	E	0.7	AML	0.948684	0.890927	0.95555	0.928368	46.618	49.591
FALSE	E	0.7	AML	0.953215	0.912696	0.95352	0.946598	47.243	48.977
FALSE	E	0.7	AML	0.95141	0.877645	0.96372	0.930649	44.929	50.309
FALSE	E	0.8	AML	0.953618	0.887344	0.962696	0.926172	45.953	51.458
FALSE	E	0.8	AML	0.939507	0.874471	0.94084	0.922231	46.707	51.616
FALSE	E	0.8	AML	0.951103	0.906276	0.952292	0.947499	47.003	51.464
FALSE	E	0.8	AML	0.948838	0.877606	0.961223	0.926157	47.507	52.225
FALSE	E	0.8	AML	0.9416	0.827502	0.945328	0.922646	46.428	53.59
FALSE	E	0.8	AML	0.952812	0.885657	0.961183	0.930937	46.896	50.979
FALSE	E	0.8	AML	0.954136	0.894498	0.961753	0.930616	46.591	51.989
FALSE	E	0.8	AML	0.951429	0.900694	0.956063	0.910953	45.189	51.254
FALSE	E	0.8	AML	0.953387	0.89267	0.961239	0.921503	46.344	54.604
FALSE	E	0.8	AML	0.923573	0.875453	0.930397	0.928745	47.687	51.917
FALSE	E	0.9	AML	0.944268	0.891375	0.946022	0.928875	50.15	58.261
FALSE	E	0.9	AML	0.946611	0.868279	0.958981	0.919912	50.047	56.64
FALSE	E	0.9	AML	0.942867	0.882146	0.941851	0.923397	49.636	54.696
FALSE	E	0.9	AML	0.915376	0.845066	0.924884	0.928036	47.687	58.542
FALSE	E	0.9	AML	0.945728	0.888489	0.946359	0.924734	46.604	56.305
FALSE	E	0.9	AML	0.945728	0.874704	0.945807	0.944412	46.92	53.495
FALSE	E	0.9	AML	0.946169	0.886964	0.945386	0.930918	46.24	53.099
FALSE	E	0.9	AML	0.946111	0.886759	0.947641	0.92655	48.238	65.478
FALSE	E	0.9	AML	0.944576	0.887758	0.94116	0.92445	47.081	53.379
FALSE	E	0.9	AML	0.944288	0.883455	0.946208	0.926132	47.057	55.228
FALSE	E	1	AML	0.94901	0.880812	0.955117	0.92661	46.741	54.033
FALSE	E	1	AML	0.939373	0.877828	0.938228	0.917296	47.148	52.722
FALSE	E	1	AML	0.949471	0.876906	0.957524	0.922864	46.355	53.972
FALSE	E	1	AML	0.951391	0.888189	0.958198	0.922763	48.039	53.268
FALSE	E	1	AML	0.924053	0.828593	0.934646	0.928751	46.873	54.686
FALSE	E	1	AML	0.950796	0.879809	0.959468	0.925002	47.48	53.62
FALSE	E	1	AML	0.949202	0.881486	0.94764	0.918748	46.596	55.039
FALSE	E	1	AML	0.94807	0.875498	0.95602	0.924812	46.918	53.151
FALSE	E	1	AML	0.944499	0.883523	0.945084	0.942425	46.876	53.947
FALSE	E	1	AML	0.950105	0.879016	0.958198	0.928145	45.201	57.692
TRUE	E	0.1	AML	0.96218	0.939165	0.967913	0.964032	46.853	11.638
TRUE	E	0.1	AML	0.946937	0.917149	0.935767	0.975029	46.929	11.613
TRUE	E	0.1	AML	0.962737	0.94408	0.971876	0.970405	47.118	11.397
TRUE	E	0.1	AML	0.947263	0.919372	0.926961	0.952205	46.194	11.424
TRUE	E	0.1	AML	0.96241	0.930665	0.95115	0.977486	47.616	12.752
TRUE	E	0.1	AML	0.958686	0.915611	0.932174	0.964962	45.727	11.348
TRUE	E	0.1	AML	0.946668	0.919134	0.925977	0.96343	48.757	11.424
TRUE	E	0.1	AML	0.950757	0.919832	0.939647	0.970878	46.087	11.67
TRUE	E	0.1	AML	0.960932	0.926463	0.950756	0.96979	45.962	11.514
TRUE	E	0.1	AML	0.94711	0.926456	0.942917	0.966786	47.318	11.471
TRUE	E	0.2	AML	0.94567	0.932013	0.942267	0.967473	45.847	20.931
TRUE	E	0.2	AML	0.961297	0.925477	0.941157	0.969529	48.649	20.016
TRUE	E	0.2	AML	0.945919	0.923112	0.930772	0.967534	45.931	20.586
TRUE	E	0.2	AML	0.958149	0.924636	0.963376	0.961115	48.361	20.288
TRUE	E	0.2	AML	0.944096	0.928172	0.938878	0.968386	46.031	20.421
TRUE	E	0.2	AML	0.947935	0.92867	0.927877	0.970031	47.996	20.776
TRUE	E	0.2	AML	0.94663	0.929374	0.942562	0.974084	45.597	20.748
TRUE	E	0.2	AML	0.960779	0.934318	0.95727	0.974613	46.631	20.295
TRUE	E	0.2	AML	0.962046	0.940053	0.955037	0.978388	46.63	19.993
TRUE	E	0.2	AML	0.944422	0.926253	0.941235	0.968518	46.59	20.47
TRUE	E	0.3	AML	0.960414	0.94536	0.958864	0.963446	48.42	27.618
TRUE	E	0.3	AML	0.943136	0.940487	0.946306	0.968101	46.242	29.054
TRUE	E	0.3	AML	0.940813	0.929828	0.940675	0.964595	47.636	28.8
TRUE	E	0.3	AML	0.958705	0.937965	0.962275	0.966348	46.377	28.484
TRUE	E	0.3	AML	0.958245	0.93554	0.954783	0.973256	46.903	27.621
TRUE	E	0.3	AML	0.959665	0.951506	0.961882	0.972154	46.1	28.661
TRUE	E	0.3	AML	0.943885	0.929478	0.944295	0.973408	45.937	28.027
TRUE	E	0.3	AML	0.944172	0.9402	0.944634	0.972737	46.798	28.831
TRUE	E	0.3	AML	0.957054	0.936343	0.958947	0.966968	46.254	28.438
TRUE	E	0.3	AML	0.941754	0.936561	0.947614	0.963311	47.696	28.79
TRUE	E	0.4	AML	0.941792	0.939998	0.93761	0.970846	47.824	35.23
TRUE	E	0.4	AML	0.937434	0.929218	0.946271	0.967535	47.976	35.828
TRUE	E	0.4	AML	0.942521	0.938803	0.941453	0.971607	48.085	36.319
TRUE	E	0.4	AML	0.940237	0.927885	0.934618	0.970593	47.105	35.711
TRUE	E	0.4	AML	0.940275	0.935334	0.935995	0.97208	46.797	35.002
TRUE	E	0.4	AML	0.956286	0.939146	0.955217	0.97129	47.512	34.857
TRUE	E	0.4	AML	0.939008	0.926078	0.936396	0.963543	46.415	36.931
TRUE	E	0.4	AML	0.938125	0.933508	0.942337	0.966122	45.725	35.975
TRUE	E	0.4	AML	0.955634	0.936393	0.962397	0.966848	47.714	35.423
TRUE	E	0.4	AML	0.938797	0.933535	0.944108	0.965385	47.573	35.608
TRUE	E	0.5	AML	0.936205	0.936186	0.933696	0.96994	46.468	41.893
TRUE	E	0.5	AML	0.954424	0.939891	0.956395	0.972013	46.342	40.594
TRUE	E	0.5	AML	0.933652	0.934981	0.936867	0.964557	48.611	40.391
TRUE	E	0.5	AML	0.93323	0.923686	0.931363	0.960301	45.877	42.696
TRUE	E	0.5	AML	0.937108	0.933162	0.937232	0.964997	47.056	40.442
TRUE	E	0.5	AML	0.936455	0.932263	0.943086	0.965169	47.099	41.519
TRUE	E	0.5	AML	0.938739	0.930339	0.940069	0.966565	46.086	40.628
TRUE	E	0.5	AML	0.955154	0.935794	0.955797	0.972105	45.521	41.073
TRUE	E	0.5	AML	0.952543	0.928778	0.952581	0.967487	47.234	40.285
TRUE	E	0.5	AML	0.936647	0.935943	0.936419	0.964715	45.839	42.316
TRUE	E	0.6	AML	0.93321	0.931713	0.93	0.964055	47.149	45.08
TRUE	E	0.6	AML	0.934151	0.933956	0.927737	0.958829	45.98	45.491
TRUE	E	0.6	AML	0.934823	0.927822	0.930831	0.961959	46.709	45.855
TRUE	E	0.6	AML	0.951583	0.935691	0.953594	0.962755	47.844	45.379
TRUE	E	0.6	AML	0.932308	0.931578	0.941897	0.957887	46.62	46.023
TRUE	E	0.6	AML	0.936724	0.928542	0.937625	0.962454	48.021	44.715
TRUE	E	0.6	AML	0.931809	0.931473	0.935439	0.960061	45.928	46.366
TRUE	E	0.6	AML	0.950681	0.931032	0.959238	0.961079	46.608	45.263
TRUE	E	0.6	AML	0.932884	0.926583	0.926576	0.961961	46.206	46.485
TRUE	E	0.6	AML	0.949414	0.939132	0.957209	0.963677	44.784	46.127
TRUE	E	0.7	AML	0.948338	0.919841	0.954158	0.966709	46.02	50.802
TRUE	E	0.7	AML	0.931617	0.931162	0.926914	0.960328	45.671	48.7
TRUE	E	0.7	AML	0.932327	0.917752	0.925502	0.967251	49.199	47.347
TRUE	E	0.7	AML	0.929064	0.935751	0.926452	0.962516	46.55	51.576
TRUE	E	0.7	AML	0.949567	0.928662	0.958469	0.961898	48.419	47.941
TRUE	E	0.7	AML	0.933326	0.931029	0.927894	0.963247	46.542	49.449
TRUE	E	0.7	AML	0.930465	0.922655	0.918074	0.961296	47.866	48.49
TRUE	E	0.7	AML	0.929083	0.912854	0.930568	0.961084	46.076	50.661
TRUE	E	0.7	AML	0.932673	0.935204	0.928757	0.965756	46.361	48.639
TRUE	E	0.7	AML	0.952044	0.935965	0.956994	0.962721	47.345	48.436
TRUE	E	0.8	AML	0.947283	0.935032	0.968689	0.965093	46.055	52.88
TRUE	E	0.8	AML	0.928757	0.92819	0.915861	0.959262	46.951	50.454
TRUE	E	0.8	AML	0.947839	0.931381	0.954125	0.959214	46.36	51.518
TRUE	E	0.8	AML	0.948415	0.942897	0.954798	0.962976	48.963	50.22
TRUE	E	0.8	AML	0.948742	0.939773	0.954098	0.962418	45.973	52.804
TRUE	E	0.8	AML	0.947033	0.937589	0.956354	0.965617	46.128	53.035
TRUE	E	0.8	AML	0.948607	0.936959	0.95468	0.963206	46.632	50.264
TRUE	E	0.8	AML	0.925723	0.912871	0.911786	0.955904	46.74	51.712
TRUE	E	0.8	AML	0.946073	0.935074	0.955412	0.960258	46.778	52.58
TRUE	E	0.8	AML	0.92795	0.911327	0.914173	0.959131	47.043	52.974
TRUE	E	0.9	AML	0.926664	0.930831	0.923261	0.958859	45.75	52.149
TRUE	E	0.9	AML	0.947801	0.942138	0.951348	0.959407	46.996	51.077
TRUE	E	0.9	AML	0.947225	0.94303	0.950576	0.961665	46.185	53.33
TRUE	E	0.9	AML	0.924187	0.92695	0.913003	0.952199	46.447	52.475
TRUE	E	0.9	AML	0.924706	0.913703	0.926938	0.955939	48.072	50.586
TRUE	E	0.9	AML	0.925627	0.922358	0.918959	0.954556	46.353	52.825
TRUE	E	0.9	AML	0.942733	0.932176	0.950567	0.959364	46.819	52.312
TRUE	E	0.9	AML	0.926088	0.933278	0.923659	0.95736	48.121	51.066
TRUE	E	0.9	AML	0.926914	0.915139	0.92038	0.959136	46.265	52.099
TRUE	E	0.9	AML	0.927912	0.930408	0.916196	0.958658	46.684	51.39
TRUE	E	1	AML	0.94039	0.91575	0.946043	0.953159	44.94	53.187
TRUE	E	1	AML	0.92294	0.925333	0.914565	0.956152	47.803	50.493
TRUE	E	1	AML	0.94183	0.943266	0.957291	0.960315	46.053	53.139
TRUE	E	1	AML	0.941658	0.926669	0.948289	0.956203	44.701	53.547
TRUE	E	1	AML	0.943846	0.916053	0.947199	0.961507	47.928	51.032
TRUE	E	1	AML	0.925013	0.919102	0.924899	0.955741	46.172	52.051
TRUE	E	1	AML	0.94423	0.926996	0.948659	0.959054	47.316	51.753
TRUE	E	1	AML	0.924936	0.913063	0.915012	0.954801	47.382	51.392
TRUE	E	1	AML	0.921692	0.914724	0.916554	0.954307	44.487	51.822
TRUE	E	1	AML	0.921269	0.909793	0.903849	0.955975	47.765	50.632

## Sheet: Supp. Table 2
RSS	GMM	Sampling	Dataset_name	Accuracy	Median_F1	Median_Recall	Median_Precision	Time_training	Time_annotation
TRUE	V	0.1	BMMC	0.873718	0.672949	0.752324	0.590483	28.602	7.449
TRUE	V	0.1	BMMC	0.872887	0.532351	0.71073	0.589502	26.665	7.925
TRUE	V	0.2	BMMC	0.86606	0.487259	0.781552	0.51435	28.366	15.279
TRUE	V	0.1	BMMC	0.865155	0.518211	0.728122	0.509073	26.75	8.031
TRUE	V	0.2	BMMC	0.864029	0.564263	0.708702	0.458842	26.65	14.787
TRUE	V	0.2	BMMC	0.860359	0.522832	0.776188	0.589695	27.315	14.922
TRUE	V	0.1	BMMC	0.859576	0.701625	0.81597	0.620404	27.909	7.892
TRUE	V	0.1	BMMC	0.859184	0.528071	0.761059	0.538189	28.538	8.394
TRUE	V	0.4	BMMC	0.857227	0.520466	0.723998	0.502125	28.034	29.316
TRUE	V	0.4	BMMC	0.856077	0.428955	0.786934	0.447119	27.22	27.874
TRUE	V	0.1	BMMC	0.855563	0.453647	0.75715	0.582864	27.298	7.809
TRUE	V	0.3	BMMC	0.855245	0.467169	0.687401	0.489463	28.431	20.852
TRUE	V	0.1	BMMC	0.855171	0.428982	0.782422	0.705913	28.108	7.4
TRUE	V	0.2	BMMC	0.854339	0.461313	0.799673	0.522065	28.733	13.78
TRUE	V	0.1	BMMC	0.853287	0.354375	0.798634	0.379746	27.642	7.353
TRUE	V	0.5	BMMC	0.851232	0.484879	0.701487	0.484491	28.407	31.359
TRUE	V	0.3	BMMC	0.85111	0.513767	0.761986	0.563934	28.03	21.906
TRUE	V	0.1	BMMC	0.850718	0.310554	0.781395	0.528977	27.074	7.82
TRUE	V	0.4	BMMC	0.849544	0.457153	0.808377	0.499063	28.915	26.416
TRUE	V	0.2	BMMC	0.84739	0.457978	0.787829	0.486071	27.924	13.843
TRUE	V	0.3	BMMC	0.845996	0.439315	0.731342	0.49829	26.669	21.161
TRUE	V	0.5	BMMC	0.844161	0.476373	0.757726	0.392428	27.017	33.853
TRUE	V	0.2	BMMC	0.844112	0.477108	0.739318	0.497505	28.382	13.938
TRUE	V	0.4	BMMC	0.843989	0.457185	0.752845	0.476722	26.969	27.982
TRUE	V	0.2	BMMC	0.843427	0.54096	0.809563	0.586034	27.542	15.089
TRUE	V	0.2	BMMC	0.842619	0.483362	0.775719	0.528144	28.796	15.596
TRUE	V	0.3	BMMC	0.842301	0.548125	0.704168	0.528616	27.636	22.863
TRUE	V	0.5	BMMC	0.842203	0.545745	0.736771	0.562394	28.183	32.597
TRUE	V	0.4	BMMC	0.841567	0.397205	0.748937	0.461066	27.989	27.235
TRUE	V	0.6	BMMC	0.839634	0.417979	0.729056	0.417626	27.872	39.986
TRUE	V	0.2	BMMC	0.836257	0.539246	0.816942	0.626846	26.967	15.003
TRUE	V	0.2	BMMC	0.835572	0.408208	0.729026	0.473459	26.709	14.969
TRUE	V	0.7	BMMC	0.835254	0.429552	0.657365	0.527781	26.74	45.369
TRUE	V	0.3	BMMC	0.834593	0.516028	0.774941	0.550054	26.801	21.348
TRUE	V	0.4	BMMC	0.833957	0.469616	0.640889	0.474048	27.275	28.442
TRUE	V	0.4	BMMC	0.833468	0.509417	0.70046	0.491042	28.622	26.236
TRUE	V	0.1	BMMC	0.83337	0.344342	0.7522	0.505612	27.598	8.252
TRUE	V	0.3	BMMC	0.832244	0.388935	0.724093	0.481755	27.977	21.664
TRUE	V	0.3	BMMC	0.830752	0.465674	0.719342	0.596361	26.906	21.337
TRUE	V	0.3	BMMC	0.830727	0.411893	0.759102	0.389034	26.506	21.284
TRUE	V	0.8	BMMC	0.829798	0.449212	0.757263	0.541732	28.513	48.034
TRUE	V	0.3	BMMC	0.828917	0.352878	0.739085	0.46166	28.071	21.865
TRUE	V	0.4	BMMC	0.828354	0.503299	0.723932	0.543654	27.753	28.646
TRUE	V	0.3	BMMC	0.824733	0.363405	0.722125	0.453028	26.687	21.251
TRUE	V	0.4	BMMC	0.8228	0.437035	0.725126	0.529412	26.606	27.976
TRUE	V	1	BMMC	0.821968	0.406459	0.71267	0.426414	27.299	62.176
TRUE	V	0.5	BMMC	0.821894	0.503571	0.632428	0.485807	28.55	32.068
TRUE	V	0.4	BMMC	0.820842	0.444759	0.762989	0.482773	26.811	28.086
TRUE	V	0.6	BMMC	0.820108	0.488375	0.750136	0.485625	28.035	36.985
TRUE	V	0.7	BMMC	0.819007	0.442346	0.692772	0.484868	27.631	43.289
TRUE	V	0.5	BMMC	0.81705	0.424521	0.610851	0.5405	27.489	34.248
TRUE	V	0.5	BMMC	0.817025	0.467927	0.730619	0.503873	27.388	35.113
TRUE	V	1	BMMC	0.815166	0.458614	0.640096	0.519781	27.609	60.689
TRUE	V	0.5	BMMC	0.814774	0.425479	0.708544	0.50318	27.746	33.196
TRUE	V	1	BMMC	0.814603	0.399157	0.75719	0.423056	27.237	62.166
TRUE	V	0.7	BMMC	0.814431	0.473674	0.720232	0.457363	27.691	44.239
TRUE	V	0.5	BMMC	0.814162	0.403361	0.71473	0.458834	27.271	34.616
TRUE	V	0.6	BMMC	0.814162	0.512836	0.767094	0.509973	27.205	39.161
TRUE	V	0.6	BMMC	0.813355	0.52825	0.760184	0.562921	27.114	39.765
TRUE	V	0.5	BMMC	0.813208	0.424024	0.748612	0.528769	27.296	34.158
TRUE	V	0.6	BMMC	0.811936	0.567327	0.671926	0.557806	27.031	40.733
TRUE	V	0.5	BMMC	0.811593	0.396696	0.751172	0.484178	26.796	34.366
TRUE	V	0.9	BMMC	0.81081	0.374217	0.707321	0.433607	27.189	56.56
TRUE	V	0.6	BMMC	0.809831	0.436099	0.724929	0.387212	28.138	38.234
TRUE	V	1	BMMC	0.809391	0.383348	0.799965	0.398015	27.251	61.281
TRUE	V	0.7	BMMC	0.808804	0.445966	0.763377	0.433508	26.789	45.088
TRUE	V	0.6	BMMC	0.807385	0.43768	0.714069	0.537925	26.997	40.51
TRUE	V	0.8	BMMC	0.807385	0.421135	0.680921	0.422248	26.625	51.383
TRUE	V	0.6	BMMC	0.805231	0.428162	0.762921	0.484742	27.205	43.565
TRUE	V	0.8	BMMC	0.804669	0.47672	0.716206	0.50285	26.912	51.59
TRUE	V	0.7	BMMC	0.80298	0.51985	0.708014	0.588261	28.343	44.661
TRUE	V	0.7	BMMC	0.802002	0.39394	0.729548	0.426419	26.994	46.139
TRUE	V	0.8	BMMC	0.801732	0.476226	0.76408	0.473294	27.628	48.357
TRUE	V	0.6	BMMC	0.801586	0.285019	0.711933	0.321465	27.829	37.327
TRUE	V	0.8	BMMC	0.801586	0.459498	0.738007	0.471485	28.471	47.878
TRUE	V	0.6	BMMC	0.801341	0.401203	0.656088	0.46865	26.986	40.026
TRUE	V	0.7	BMMC	0.801121	0.411036	0.709589	0.408311	27.572	43.232
TRUE	V	0.7	BMMC	0.79953	0.445902	0.724856	0.454448	26.971	45.541
TRUE	V	0.7	BMMC	0.798992	0.390478	0.743492	0.362051	26.636	46.204
TRUE	V	0.8	BMMC	0.798894	0.476273	0.663896	0.544659	27.393	50.777
TRUE	V	0.8	BMMC	0.798013	0.412063	0.719677	0.470387	27.174	51.867
TRUE	V	0.9	BMMC	0.797475	0.459677	0.627249	0.4483	27.095	53.657
TRUE	V	0.7	BMMC	0.796423	0.386816	0.719629	0.439785	27.989	43.524
TRUE	V	0.9	BMMC	0.795787	0.397261	0.677932	0.432072	27.427	54.032
TRUE	V	0.8	BMMC	0.795346	0.4145	0.797972	0.410796	27.707	50.094
TRUE	V	0.8	BMMC	0.794172	0.382284	0.735669	0.408352	27.015	51.857
TRUE	V	1	BMMC	0.793854	0.435811	0.739521	0.41513	27.25	60.493
TRUE	V	1	BMMC	0.792704	0.461512	0.663713	0.511752	27.144	60.441
TRUE	V	1	BMMC	0.792312	0.413165	0.638099	0.465924	26.965	61
TRUE	V	0.9	BMMC	0.791382	0.442939	0.692502	0.525932	27.663	54.559
FALSE	V	0.2	BMMC	0.790795	0.449604	0.556678	0.366103	28.296	13.897
TRUE	V	0.9	BMMC	0.790061	0.385059	0.767151	0.404587	27.054	54.277
TRUE	V	0.8	BMMC	0.789547	0.379286	0.735837	0.404097	27.872	49.847
TRUE	V	0.9	BMMC	0.789278	0.401773	0.665272	0.498321	26.976	55.49
TRUE	V	0.9	BMMC	0.788911	0.386847	0.82904	0.443672	27.557	56.896
TRUE	V	0.9	BMMC	0.788862	0.444841	0.738336	0.528057	26.944	53.562
TRUE	V	0.9	BMMC	0.788666	0.373009	0.72109	0.455052	26.84	52.852
TRUE	V	1	BMMC	0.786024	0.419733	0.652812	0.495282	27.115	60.561
TRUE	V	1	BMMC	0.785485	0.349817	0.708036	0.386446	27.191	62.742
TRUE	V	0.9	BMMC	0.785216	0.40675	0.776797	0.435527	27.172	55.345
TRUE	V	1	BMMC	0.782427	0.388333	0.747721	0.402608	27.274	61.385
FALSE	V	0.2	BMMC	0.714453	0.286564	0.509102	0.242791	27.942	14.619
FALSE	V	1	BMMC	0.705253	0.318194	0.494349	0.26986	27.818	57.846
FALSE	V	0.8	BMMC	0.64741	0.283285	0.484595	0.341783	27.503	51.113
FALSE	V	0.8	BMMC	0.614108	0.200233	0.388006	0.157924	27.669	51.329
FALSE	V	0.1	BMMC	0.592111	0.351215	0.278902	0.308164	30.024	8.473
FALSE	V	0.1	BMMC	0.583009	0.163877	0.194444	0.164368	31.411	8.115
FALSE	V	0.1	BMMC	0.582911	0.123849	0.198753	0.184717	28.671	7.838
FALSE	V	0.2	BMMC	0.575277	0.31365	0.379599	0.242247	27.867	14.419
FALSE	V	0.3	BMMC	0.564438	0.311291	0.427822	0.199049	28.64	21.204
FALSE	V	0.1	BMMC	0.562382	0.339557	0.270057	0.305993	34.597	9.288
FALSE	V	0.4	BMMC	0.560792	0.228848	0.392926	0.266224	28.609	26.944
FALSE	V	0.3	BMMC	0.56018	0.254756	0.345912	0.219051	28.218	22.262
FALSE	V	0.3	BMMC	0.55996	0.202852	0.404578	0.189249	28.913	20.087
FALSE	V	0.4	BMMC	0.551494	0.156028	0.232489	0.174195	29.746	26.26
FALSE	V	0.2	BMMC	0.54961	0.22642	0.288407	0.267582	30.294	14.397
FALSE	V	0.4	BMMC	0.548533	0.323678	0.451468	0.210169	29.075	26.275
FALSE	V	0.5	BMMC	0.54616	0.301162	0.429115	0.274579	27.493	34.069
FALSE	V	0.2	BMMC	0.545768	0.129491	0.132479	0.0991228	29.332	14.973
FALSE	V	0.2	BMMC	0.544985	0.125548	0.254082	0.222125	30.168	15.005
FALSE	V	0.6	BMMC	0.544545	0.189979	0.281392	0.125953	27.836	40.207
FALSE	V	0.4	BMMC	0.543321	0.276218	0.326411	0.212628	28.651	26.069
FALSE	V	0.4	BMMC	0.541927	0.154317	0.361306	0.163216	27.668	27.937
FALSE	V	0.5	BMMC	0.541021	0.192162	0.299446	0.143977	29.088	32.011
FALSE	V	0.6	BMMC	0.540654	0.254415	0.417161	0.188889	27.714	40.121
FALSE	V	0.2	BMMC	0.540092	0.145356	0.179739	0.125257	28.233	14.786
FALSE	V	0.7	BMMC	0.539676	0.249152	0.444373	0.161071	28.293	44.338
FALSE	V	0.6	BMMC	0.538795	0.19582	0.311371	0.132742	27.614	40.008
FALSE	V	0.3	BMMC	0.538012	0.126846	0.110777	0.0723578	27.313	20.996
FALSE	V	0.1	BMMC	0.537351	0.356846	0.513147	0.256705	27.759	7.739
FALSE	V	0.7	BMMC	0.535271	0.242114	0.289839	0.19106	27.619	45.451
FALSE	V	0.7	BMMC	0.534806	0.297821	0.352068	0.192965	28.328	43.888
FALSE	V	0.4	BMMC	0.534415	0.194747	0.26791	0.116695	28.483	25.824
FALSE	V	0.3	BMMC	0.534268	0.212732	0.161144	0.123664	27.559	21.463
FALSE	V	0.5	BMMC	0.53417	0.122516	0.243085	0.109369	27.475	33.574
FALSE	V	0.5	BMMC	0.533779	0.210855	0.421223	0.191017	28.131	34.403
FALSE	V	0.7	BMMC	0.533436	0.231322	0.430701	0.142944	29.438	48.219
FALSE	V	0.6	BMMC	0.532066	0.274188	0.459826	0.18014	27.754	39.946
FALSE	V	0.9	BMMC	0.532017	0.249232	0.504385	0.159585	27.421	58.871
FALSE	V	0.7	BMMC	0.530842	0.188618	0.343874	0.150885	28.233	46.086
FALSE	V	0.1	BMMC	0.528347	0.285911	0.461218	0.301026	29.702	7.232
FALSE	V	0.9	BMMC	0.524603	0.277955	0.400447	0.220564	27.598	55.908
FALSE	V	0.6	BMMC	0.52245	0.187655	0.314537	0.185792	29.521	38.077
FALSE	V	0.9	BMMC	0.522083	0.183109	0.294192	0.164036	27.74	59.316
FALSE	V	0.9	BMMC	0.522034	0.235116	0.309068	0.149997	27.855	57.679
FALSE	V	0.1	BMMC	0.520982	0.195117	0.445385	0.192945	34.772	7.835
FALSE	V	0.7	BMMC	0.519807	0.260819	0.46717	0.191431	28.766	44.89
FALSE	V	0.2	BMMC	0.517165	0.192359	0.331444	0.256685	29.084	15.684
FALSE	V	1	BMMC	0.515868	0.188906	0.299631	0.1812	27.398	60.609
FALSE	V	0.7	BMMC	0.515819	0.346315	0.454725	0.248086	28.963	44.75
FALSE	V	0.8	BMMC	0.512736	0.235445	0.516775	0.144653	27.516	50.477
FALSE	V	0.5	BMMC	0.512613	0.187555	0.328844	0.246377	28.834	34.523
FALSE	V	0.1	BMMC	0.509482	0.175976	0.217443	0.264982	29.511	7.066
FALSE	V	0.2	BMMC	0.508503	0.305357	0.603592	0.242706	32.716	16.104
FALSE	V	0.8	BMMC	0.502826	0.177884	0.246865	0.186957	27.777	52.834
FALSE	V	0.1	BMMC	0.501798	0.138004	0.231017	0.152439	28.501	8.117
FALSE	V	0.1	BMMC	0.501015	0.131099	0.393246	0.198894	30.747	8.182
FALSE	V	0.4	BMMC	0.500795	0.331869	0.556731	0.24397	28.354	27.564
FALSE	V	0.9	BMMC	0.499352	0.167219	0.362044	0.157738	27.677	58.937
FALSE	V	0.3	BMMC	0.496807	0.163405	0.432265	0.220742	28.508	20.8
FALSE	V	1	BMMC	0.495706	0.167895	0.439293	0.18183	28.208	59.884
FALSE	V	0.3	BMMC	0.494458	0.205468	0.308147	0.16145	27.623	20.956
FALSE	V	0.4	BMMC	0.494115	0.305843	0.547723	0.325475	27.504	27.826
FALSE	V	0.8	BMMC	0.490983	0.133089	0.154388	0.0954291	28.578	52.696
FALSE	V	0.5	BMMC	0.490103	0.232333	0.496154	0.192531	28.811	32.786
FALSE	V	0.2	BMMC	0.489784	0.189066	0.366764	0.162797	29.361	14.868
FALSE	V	0.6	BMMC	0.48883	0.331725	0.474349	0.272317	27.661	40.284
FALSE	V	0.4	BMMC	0.488585	0.221337	0.42698	0.202076	27.555	27.822
FALSE	V	0.6	BMMC	0.483251	0.2695	0.513086	0.178215	28.961	37.946
FALSE	V	0.3	BMMC	0.480266	0.223248	0.48913	0.201863	27.414	21.002
FALSE	V	1	BMMC	0.476253	0.142608	0.158154	0.125548	27.158	61.245
FALSE	V	0.7	BMMC	0.463456	0.156802	0.378401	0.107594	27.576	46.931
FALSE	V	0.5	BMMC	0.461597	0.190007	0.456014	0.163469	27.395	33.899
FALSE	V	0.9	BMMC	0.452813	0.186162	0.353294	0.11557	27.92	56.879
FALSE	V	0.6	BMMC	0.449069	0.178161	0.340253	0.172762	28.605	40.141
FALSE	V	1	BMMC	0.446818	0.224725	0.475236	0.172703	27.288	61.298
FALSE	V	0.8	BMMC	0.444689	0.262245	0.476068	0.201161	29.172	49.531
FALSE	V	1	BMMC	0.443466	0.172989	0.419364	0.115237	28.193	60.718
FALSE	V	0.9	BMMC	0.440236	0.165273	0.348803	0.125043	27.346	58.75
FALSE	V	0.8	BMMC	0.439967	0.187036	0.299454	0.13667	29.284	48.889
FALSE	V	0.9	BMMC	0.437055	0.248858	0.465293	0.159401	28.253	54.88
FALSE	V	1	BMMC	0.435122	0.240602	0.410514	0.168076	28.11	61.223
FALSE	V	0.5	BMMC	0.417749	0.0396097	0.281942	0.0214695	28.772	32.827
FALSE	V	0.5	BMMC	0.41748	0.299164	0.42349	0.193679	28.597	35.398
FALSE	V	0.4	BMMC	0.416722	0.0228961	0.130342	0.0486436	27.794	27.114
FALSE	V	0.6	BMMC	0.415719	0.257112	0.488889	0.165289	29.025	38.615
FALSE	V	0.3	BMMC	0.401625	0.234272	0.401012	0.220155	28.174	21.754
FALSE	V	0.8	BMMC	0.400157	0.0309668	0.146909	0.0167066	27.618	52.505
FALSE	V	0.6	BMMC	0.399912	0.0993204	0.233233	0.0576679	27.539	39.476
FALSE	V	0.7	BMMC	0.38802	0.0171999	0.0843685	0.00888192	27.823	45.175
FALSE	V	1	BMMC	0.387825	0.189223	0.35	0.115627	27.44	61.34
FALSE	V	1	BMMC	0.385647	0.165154	0.386972	0.129057	28.52	61.236
FALSE	V	0.9	BMMC	0.383591	0.0399158	0.204736	0.048677	27.518	59.292
FALSE	V	0.8	BMMC	0.382833	0.125824	0.249285	0.0766669	28.52	52.359
FALSE	V	1	BMMC	0.365681	0.0788467	0.299482	0.0878476	28.104	60.462
FALSE	V	0.3	BMMC	0.358462	0.040973	0.180901	0.0359603	28.865	20.092
FALSE	V	0.5	BMMC	0.349189	0.166134	0.368367	0.102566	27.627	33.809
FALSE	V	0.7	BMMC	0.332991	0.0981689	0.31711	0.0998957	27.469	46.381
FALSE	V	0.9	BMMC	0.326042	0.171197	0.344444	0.117608	27.352	57.611
FALSE	V	0.8	BMMC	0.309012	0.0721604	0.182092	0.07649	27.35	51.507
FALSE	E	0.1	BMMC	0.93604	0.655664	0.853824	0.662676	27.915	7.608
FALSE	E	0.1	BMMC	0.935208	0.67876	0.859458	0.701783	27.608	7.642
FALSE	E	0.1	BMMC	0.936725	0.659977	0.853325	0.612432	26.904	7.445
FALSE	E	0.1	BMMC	0.938584	0.680927	0.833276	0.63011	26.215	7.582
FALSE	E	0.1	BMMC	0.937116	0.62238	0.821654	0.598609	26.239	7.414
FALSE	E	0.1	BMMC	0.938658	0.653924	0.816942	0.712992	27.893	7.255
FALSE	E	0.1	BMMC	0.935697	0.639027	0.840868	0.638068	25.439	7.344
FALSE	E	0.1	BMMC	0.938731	0.673744	0.882025	0.626224	26.291	7.444
FALSE	E	0.1	BMMC	0.943307	0.677668	0.838185	0.743499	25.992	7.281
FALSE	E	0.1	BMMC	0.940028	0.69734	0.888432	0.689774	26.055	7.991
FALSE	E	0.2	BMMC	0.93763	0.655358	0.886386	0.734732	27.263	13.439
FALSE	E	0.2	BMMC	0.939514	0.667399	0.869749	0.726989	25.101	13.635
FALSE	E	0.2	BMMC	0.9367	0.653895	0.875271	0.668248	26.316	14.332
FALSE	E	0.2	BMMC	0.940566	0.644041	0.859446	0.6989	26.92	13.43
FALSE	E	0.2	BMMC	0.938609	0.684936	0.876274	0.619277	26.254	13.342
FALSE	E	0.2	BMMC	0.94015	0.681309	0.893137	0.657609	26.614	13.343
FALSE	E	0.2	BMMC	0.937336	0.636482	0.869643	0.646628	24.875	13.155
FALSE	E	0.2	BMMC	0.937679	0.639854	0.889419	0.666422	25.754	13.32
FALSE	E	0.2	BMMC	0.92865	0.692267	0.868559	0.641341	26.075	13.357
FALSE	E	0.2	BMMC	0.937385	0.654063	0.882341	0.688232	25.725	13.125
FALSE	E	0.3	BMMC	0.933226	0.631912	0.876658	0.631837	26.814	18.88
FALSE	E	0.3	BMMC	0.934327	0.642192	0.87812	0.632353	25.066	19.164
FALSE	E	0.3	BMMC	0.937581	0.672998	0.882135	0.696195	25.781	19.04
FALSE	E	0.3	BMMC	0.934082	0.653919	0.881394	0.680083	25.762	19.244
FALSE	E	0.3	BMMC	0.933715	0.684757	0.883411	0.674569	26.858	18.868
FALSE	E	0.3	BMMC	0.936529	0.63504	0.865968	0.634549	25.312	19.266
FALSE	E	0.3	BMMC	0.934009	0.692102	0.88298	0.679615	24.999	19.159
FALSE	E	0.3	BMMC	0.935844	0.672807	0.874692	0.76052	25.952	19.024
FALSE	E	0.3	BMMC	0.938658	0.679724	0.891038	0.768153	26.181	18.79
FALSE	E	0.3	BMMC	0.934718	0.680736	0.871367	0.731105	25.597	19.034
FALSE	E	0.4	BMMC	0.929091	0.63736	0.881998	0.674829	25.174	24.765
FALSE	E	0.4	BMMC	0.93347	0.680915	0.87694	0.597464	25.886	25.048
FALSE	E	0.4	BMMC	0.931048	0.630483	0.875997	0.59594	25.772	25.968
FALSE	E	0.4	BMMC	0.934302	0.706146	0.892562	0.735	25.072	25.124
FALSE	E	0.4	BMMC	0.931439	0.635074	0.884016	0.623998	26.089	24.853
FALSE	E	0.4	BMMC	0.931831	0.665257	0.871523	0.672987	25.522	24.891
FALSE	E	0.4	BMMC	0.928699	0.678019	0.86484	0.664685	26.12	24.746
FALSE	E	0.4	BMMC	0.931072	0.717247	0.857717	0.715361	26.044	25.683
FALSE	E	0.4	BMMC	0.934596	0.645891	0.880628	0.71237	24.778	24.389
FALSE	E	0.4	BMMC	0.931953	0.656629	0.877281	0.648404	25.61	24.629
FALSE	E	0.5	BMMC	0.930265	0.635918	0.8537	0.669225	25.262	30.001
FALSE	E	0.5	BMMC	0.929825	0.65356	0.863503	0.636168	26.195	30.384
FALSE	E	0.5	BMMC	0.933177	0.72846	0.89581	0.749172	27.175	29.868
FALSE	E	0.5	BMMC	0.928895	0.650092	0.848855	0.639344	25.12	30.982
FALSE	E	0.5	BMMC	0.927745	0.685181	0.867431	0.701669	24.931	30.191
FALSE	E	0.5	BMMC	0.927427	0.626287	0.860656	0.637369	25.702	30.188
FALSE	E	0.5	BMMC	0.932565	0.652972	0.877657	0.676477	25.318	30.94
FALSE	E	0.5	BMMC	0.927402	0.70414	0.858258	0.708903	26.523	29.782
FALSE	E	0.5	BMMC	0.928919	0.663667	0.875408	0.641043	25.22	30.5
FALSE	E	0.5	BMMC	0.930877	0.687983	0.889285	0.730142	25.825	31.2
FALSE	E	0.6	BMMC	0.925469	0.626658	0.859588	0.650129	26.164	37.374
FALSE	E	0.6	BMMC	0.924515	0.663986	0.872379	0.613031	26.313	34.148
FALSE	E	0.6	BMMC	0.92706	0.720233	0.863703	0.707366	25.781	35.3
FALSE	E	0.6	BMMC	0.925053	0.654534	0.857261	0.639089	26.347	35.223
FALSE	E	0.6	BMMC	0.925983	0.673472	0.863774	0.595678	25.636	36.495
FALSE	E	0.6	BMMC	0.925224	0.667438	0.856802	0.588449	26.639	34.05
FALSE	E	0.6	BMMC	0.92613	0.68204	0.877439	0.603762	25.315	35.211
FALSE	E	0.6	BMMC	0.924417	0.633412	0.857689	0.667695	25.368	35.868
FALSE	E	0.6	BMMC	0.923781	0.608078	0.851653	0.635984	25.326	35.325
FALSE	E	0.6	BMMC	0.926081	0.631001	0.864807	0.63131	26.495	35.157
FALSE	E	0.7	BMMC	0.919597	0.600062	0.851142	0.649723	25.166	39.925
FALSE	E	0.7	BMMC	0.920869	0.624365	0.849847	0.633684	25.671	40.491
FALSE	E	0.7	BMMC	0.921872	0.684678	0.857772	0.685645	26.661	38.791
FALSE	E	0.7	BMMC	0.921701	0.636615	0.848547	0.653571	25.437	40.016
FALSE	E	0.7	BMMC	0.913186	0.628331	0.849317	0.628869	26.311	40.54
FALSE	E	0.7	BMMC	0.924417	0.628666	0.870159	0.649313	25.714	40.776
FALSE	E	0.7	BMMC	0.92153	0.621128	0.85512	0.629183	26.277	39.355
FALSE	E	0.7	BMMC	0.925787	0.729058	0.859444	0.710474	25.191	39.919
FALSE	E	0.7	BMMC	0.924001	0.642961	0.871506	0.667991	26.135	40.379
FALSE	E	0.7	BMMC	0.921848	0.621716	0.839115	0.646138	25.543	40.902
FALSE	E	0.8	BMMC	0.916636	0.580536	0.857953	0.682729	25.633	44.101
FALSE	E	0.8	BMMC	0.917444	0.59609	0.846897	0.637778	25.291	44.489
FALSE	E	0.8	BMMC	0.917003	0.639157	0.85636	0.642446	26.138	44.58
FALSE	E	0.8	BMMC	0.915975	0.568311	0.871673	0.635314	26.16	45.165
FALSE	E	0.8	BMMC	0.918031	0.586192	0.848864	0.637638	25.33	44.497
FALSE	E	0.8	BMMC	0.918545	0.62581	0.853856	0.63463	25.043	45.074
FALSE	E	0.8	BMMC	0.918863	0.631309	0.854555	0.652674	26.611	44.074
FALSE	E	0.8	BMMC	0.918055	0.632401	0.856979	0.674346	26.281	44.182
FALSE	E	0.8	BMMC	0.91529	0.626867	0.846233	0.646774	25.959	45.211
FALSE	E	0.8	BMMC	0.918202	0.590771	0.845736	0.654989	25.537	44.954
FALSE	E	0.9	BMMC	0.917346	0.654099	0.849624	0.599842	26.484	48.817
FALSE	E	0.9	BMMC	0.918227	0.664554	0.84912	0.613697	25.232	49.914
FALSE	E	0.9	BMMC	0.916391	0.600613	0.840427	0.651727	25.827	50.835
FALSE	E	0.9	BMMC	0.916416	0.709932	0.849287	0.68509	24.936	48.751
FALSE	E	0.9	BMMC	0.919793	0.716125	0.845756	0.665169	26.035	49.295
FALSE	E	0.9	BMMC	0.915217	0.595639	0.834521	0.637633	25.816	48.86
FALSE	E	0.9	BMMC	0.915339	0.713885	0.83423	0.682468	27.043	47.938
FALSE	E	0.9	BMMC	0.915339	0.64774	0.841462	0.687959	25.221	49.477
FALSE	E	0.9	BMMC	0.915853	0.612836	0.853229	0.653233	25.284	49.698
FALSE	E	0.9	BMMC	0.915021	0.649522	0.852519	0.658223	25.787	50.428
FALSE	E	1	BMMC	0.912109	0.598057	0.842391	0.644984	24.923	53.081
FALSE	E	1	BMMC	0.913235	0.669768	0.842971	0.608004	25.334	53.853
FALSE	E	1	BMMC	0.912819	0.612369	0.820713	0.672732	25.987	56.02
FALSE	E	1	BMMC	0.912085	0.583007	0.831935	0.646879	24.672	52.172
FALSE	E	1	BMMC	0.915462	0.668276	0.844775	0.606057	25.814	52.541
FALSE	E	1	BMMC	0.918447	0.720861	0.844979	0.66735	26.017	52.105
FALSE	E	1	BMMC	0.914214	0.61777	0.83008	0.681781	26.252	51.826
FALSE	E	1	BMMC	0.913039	0.60867	0.827601	0.648209	25.067	52.765
FALSE	E	1	BMMC	0.914899	0.649336	0.836026	0.672838	25.027	54.68
FALSE	E	1	BMMC	0.918324	0.723045	0.859808	0.644544	24.741	52.363
TRUE	E	0.1	BMMC	0.917982	0.58841	0.80776	0.887218	25.23	7.365
TRUE	E	0.1	BMMC	0.913578	0.548989	0.761796	0.751298	26.409	7.404
TRUE	E	0.1	BMMC	0.688052	0.516311	0.658532	0.718704	25.955	7.569
TRUE	E	0.1	BMMC	0.908464	0.503213	0.778637	0.474754	26.351	7.384
TRUE	E	0.1	BMMC	0.895911	0.58645	0.812372	0.887873	27.861	7.319
TRUE	E	0.1	BMMC	0.912354	0.508539	0.835324	0.800866	25.309	7.159
TRUE	E	0.1	BMMC	0.904255	0.544583	0.773514	0.787574	25.871	7.485
TRUE	E	0.1	BMMC	0.687734	0.395342	0.783792	0.521028	25.42	7.101
TRUE	E	0.1	BMMC	0.917077	0.594824	0.780328	0.808756	26.132	7.2
TRUE	E	0.1	BMMC	0.918055	0.602459	0.787212	0.735222	26.086	7.129
TRUE	E	0.2	BMMC	0.698133	0.577226	0.761416	0.723077	27.376	12.977
TRUE	E	0.2	BMMC	0.915511	0.581166	0.848775	0.789008	25.429	13.862
TRUE	E	0.2	BMMC	0.919964	0.594229	0.880551	0.812271	26.052	14.062
TRUE	E	0.2	BMMC	0.917199	0.599917	0.799216	0.742603	25.738	14.423
TRUE	E	0.2	BMMC	0.917395	0.59886	0.85393	0.793746	26.539	13.936
TRUE	E	0.2	BMMC	0.91622	0.569248	0.847894	0.758416	26.366	13.946
TRUE	E	0.2	BMMC	0.917566	0.601104	0.87639	0.846336	26.927	13.042
TRUE	E	0.2	BMMC	0.908733	0.593413	0.871024	0.801627	25.716	13.577
TRUE	E	0.2	BMMC	0.919621	0.605347	0.839722	0.932022	25.573	13.585
TRUE	E	0.2	BMMC	0.917566	0.592344	0.777244	0.791251	26.375	13.442
TRUE	E	0.3	BMMC	0.918496	0.590858	0.882214	0.802691	26.095	19.739
TRUE	E	0.3	BMMC	0.918765	0.625704	0.874515	0.731728	26.927	19.876
TRUE	E	0.3	BMMC	0.920086	0.587127	0.825139	0.796726	25.193	19.776
TRUE	E	0.3	BMMC	0.920208	0.611967	0.898276	0.74232	26.072	19.19
TRUE	E	0.3	BMMC	0.944628	0.626195	0.90659	0.947405	26.071	19.982
TRUE	E	0.3	BMMC	0.921212	0.582436	0.88508	0.743721	25.619	20.038
TRUE	E	0.3	BMMC	0.913969	0.563794	0.879405	0.780065	26.742	19.8
TRUE	E	0.3	BMMC	0.916318	0.599295	0.867921	0.706654	25.651	20.719
TRUE	E	0.3	BMMC	0.920869	0.604679	0.854223	0.943196	25.927	19.399
TRUE	E	0.3	BMMC	0.914874	0.577992	0.859706	0.797917	26.367	19.941
TRUE	E	0.4	BMMC	0.920747	0.60384	0.890234	0.732904	26.319	25.02
TRUE	E	0.4	BMMC	0.919866	0.604977	0.910551	0.921549	26.835	24.758
TRUE	E	0.4	BMMC	0.922411	0.631123	0.857647	0.762835	25.423	26.367
TRUE	E	0.4	BMMC	0.91901	0.586173	0.859966	0.792954	25.518	26.384
TRUE	E	0.4	BMMC	0.919744	0.589768	0.88508	0.765596	26.051	26.177
TRUE	E	0.4	BMMC	0.919156	0.580453	0.880925	0.740123	26.905	25.432
TRUE	E	0.4	BMMC	0.916954	0.567407	0.832937	0.758089	25.087	25.614
TRUE	E	0.4	BMMC	0.921848	0.583433	0.861072	0.897917	26.106	25.766
TRUE	E	0.4	BMMC	0.919425	0.58136	0.843246	0.894721	25.766	26.361
TRUE	E	0.4	BMMC	0.920282	0.61027	0.887967	0.90538	26.141	26.051
TRUE	E	0.5	BMMC	0.913749	0.572193	0.856311	0.814083	26.887	30.627
TRUE	E	0.5	BMMC	0.937973	0.669157	0.884056	0.917419	25.241	31.903
TRUE	E	0.5	BMMC	0.920233	0.585566	0.8523	0.804372	25.943	32.248
TRUE	E	0.5	BMMC	0.913333	0.557292	0.877522	0.425636	26.342	31.19
TRUE	E	0.5	BMMC	0.915559	0.603327	0.858447	0.811541	25.774	30.112
TRUE	E	0.5	BMMC	0.92131	0.618938	0.864206	0.729126	25.171	31.789
TRUE	E	0.5	BMMC	0.919058	0.595117	0.855318	0.807432	25.427	30.198
TRUE	E	0.5	BMMC	0.889011	0.566416	0.797175	0.794352	26.675	31.443
TRUE	E	0.5	BMMC	0.921774	0.620944	0.902352	0.72815	26.781	30.881
TRUE	E	0.5	BMMC	0.92405	0.631494	0.872556	0.807518	25.475	32
TRUE	E	0.6	BMMC	0.921114	0.604543	0.829792	0.796315	25.821	35.761
TRUE	E	0.6	BMMC	0.914434	0.611878	0.878195	0.78655	26.786	37.018
TRUE	E	0.6	BMMC	0.917223	0.558644	0.846264	0.788695	25.013	35.234
TRUE	E	0.6	BMMC	0.919744	0.622623	0.877216	0.739117	25.509	37.228
TRUE	E	0.6	BMMC	0.912403	0.558728	0.859885	0.767734	25.975	36.402
TRUE	E	0.6	BMMC	0.915388	0.586705	0.856321	0.798042	26.647	35.939
TRUE	E	0.6	BMMC	0.699259	0.528175	0.879281	0.414603	25.209	36.168
TRUE	E	0.6	BMMC	0.917223	0.554629	0.831681	0.903785	25.921	34.895
TRUE	E	0.6	BMMC	0.919279	0.568758	0.866376	0.917059	26.186	37.104
TRUE	E	0.6	BMMC	0.919058	0.60179	0.860241	0.759416	26.465	36.044
TRUE	E	0.7	BMMC	0.919303	0.637953	0.898027	0.73599	25.252	40.65
TRUE	E	0.7	BMMC	0.91759	0.65018	0.878844	0.736402	25.634	42.489
TRUE	E	0.7	BMMC	0.918887	0.667154	0.892834	0.936245	26.116	40.199
TRUE	E	0.7	BMMC	0.915511	0.637047	0.89424	0.741679	25.285	42.213
TRUE	E	0.7	BMMC	0.914581	0.591182	0.859624	0.817526	25.747	42.125
TRUE	E	0.7	BMMC	0.698353	0.568629	0.766323	0.468254	26.451	42.791
TRUE	E	0.7	BMMC	0.906017	0.639862	0.867353	0.724308	24.392	40.861
TRUE	E	0.7	BMMC	0.701901	0.595427	0.817066	0.548261	25.424	43.134
TRUE	E	0.7	BMMC	0.91808	0.570978	0.85031	0.783005	25.77	41.847
TRUE	E	0.7	BMMC	0.915364	0.635358	0.87309	0.922108	26.453	43.102
TRUE	E	0.8	BMMC	0.918398	0.640887	0.864206	0.734239	25.252	44.73
TRUE	E	0.8	BMMC	0.915168	0.657502	0.881713	0.735755	25.774	46.954
TRUE	E	0.8	BMMC	0.91485	0.598267	0.893808	0.708925	25.699	48.084
TRUE	E	0.8	BMMC	0.913626	0.577125	0.841109	0.802408	25.042	44.434
TRUE	E	0.8	BMMC	0.912403	0.620207	0.866227	0.901877	26.118	46.525
TRUE	E	0.8	BMMC	0.919597	0.62565	0.885443	0.747894	26.054	46.372
TRUE	E	0.8	BMMC	0.910519	0.553061	0.839217	0.789559	25.134	46.729
TRUE	E	0.8	BMMC	0.920086	0.628445	0.891929	0.722619	25.667	44.8
TRUE	E	0.8	BMMC	0.912819	0.584318	0.852276	0.802334	25.702	48.6
TRUE	E	0.8	BMMC	0.91184	0.618338	0.859865	0.719696	25.093	45.634
TRUE	E	0.9	BMMC	0.918716	0.577728	0.844634	0.787921	25.719	51.633
TRUE	E	0.9	BMMC	0.93949	0.629726	0.903698	0.803878	27.331	50.077
TRUE	E	0.9	BMMC	0.910005	0.548765	0.824896	0.782571	25.938	48.291
TRUE	E	0.9	BMMC	0.698818	0.55166	0.812158	0.510058	25.847	52.582
TRUE	E	0.9	BMMC	0.918594	0.640123	0.879925	0.7365	27.725	48.125
TRUE	E	0.9	BMMC	0.917615	0.643965	0.890985	0.730771	25.151	51.174
TRUE	E	0.9	BMMC	0.911057	0.598665	0.82049	0.851074	26.111	53.147
TRUE	E	0.9	BMMC	0.917566	0.576637	0.800004	0.779879	25.166	48.851
TRUE	E	0.9	BMMC	0.912305	0.643999	0.879953	0.738746	25.408	48.966
TRUE	E	0.9	BMMC	0.712667	0.54907	0.811872	0.633735	26.707	52.173
TRUE	E	1	BMMC	0.911424	0.654109	0.864497	0.740513	26.734	52.634
TRUE	E	1	BMMC	0.918471	0.596498	0.824896	0.781252	25.844	54.867
TRUE	E	1	BMMC	0.913406	0.673716	0.861592	0.739211	26.242	55.019
TRUE	E	1	BMMC	0.912623	0.649155	0.865687	0.736829	27.195	52.517
TRUE	E	1	BMMC	0.917933	0.604782	0.825778	0.781863	25.658	55.112
TRUE	E	1	BMMC	0.918373	0.64771	0.88335	0.898008	25.931	53.784
TRUE	E	1	BMMC	0.91945	0.620526	0.830586	0.916919	25.445	54.457
TRUE	E	1	BMMC	0.917566	0.589519	0.83067	0.77865	32.642	69.627
TRUE	E	1	BMMC	0.918887	0.64752	0.877264	0.916361	28.54	60.01
TRUE	E	1	BMMC	0.917297	0.648911	0.891991	0.905785	30.213	55.709

## Sheet: Supp. Table 3
RSS	GMM	Sampling	Dataset_name	Accuracy	Median_F1	Median_Recall	Median_Precision	Time_training	Time_annotation
FALSE	V	0.1	PANORAMA	0.920571	0.89605	0.909206	0.895104	494.65	154.079
FALSE	V	0.1	PANORAMA	0.908545	0.86651	0.907589	0.868044	460.438	152.71
FALSE	V	0.1	PANORAMA	0.905695	0.873095	0.916946	0.876652	694.801	156.089
FALSE	V	0.1	PANORAMA	0.915594	0.868495	0.902885	0.883563	462.991	155.144
FALSE	V	0.1	PANORAMA	0.905419	0.869887	0.903503	0.871509	459.041	149.482
FALSE	V	0.1	PANORAMA	0.920952	0.883015	0.908859	0.889056	457.114	151.293
FALSE	V	0.1	PANORAMA	0.918716	0.894778	0.919777	0.90329	457.681	152.69
FALSE	V	0.1	PANORAMA	0.911562	0.857332	0.909734	0.864299	459.039	153.046
FALSE	V	0.1	PANORAMA	0.909649	0.862615	0.903252	0.881925	455.667	151.721
FALSE	V	0.1	PANORAMA	0.902413	0.875687	0.908102	0.867205	457.112	155.561
FALSE	V	0.2	PANORAMA	0.9033	0.857518	0.905631	0.85061	461.738	293.771
FALSE	V	0.2	PANORAMA	0.904007	0.859824	0.895819	0.875674	463.11	296.024
FALSE	V	0.2	PANORAMA	0.900628	0.871958	0.898521	0.875832	461.856	307.167
FALSE	V	0.2	PANORAMA	0.910625	0.863348	0.915501	0.884441	463.569	294.048
FALSE	V	0.2	PANORAMA	0.911045	0.883205	0.904629	0.871246	460.796	298.604
FALSE	V	0.2	PANORAMA	0.902479	0.86136	0.906474	0.865161	461.421	292.517
FALSE	V	0.2	PANORAMA	0.889244	0.858461	0.9071	0.845251	457.022	297.71
FALSE	V	0.2	PANORAMA	0.902265	0.855037	0.91516	0.880437	460.629	292.901
FALSE	V	0.2	PANORAMA	0.901223	0.866858	0.892884	0.860766	468.138	300.383
FALSE	V	0.2	PANORAMA	0.902856	0.858996	0.90191	0.882802	457.525	292.988
FALSE	V	0.3	PANORAMA	0.888501	0.849314	0.90412	0.847097	465.346	489.259
FALSE	V	0.3	PANORAMA	0.887875	0.825562	0.895498	0.83887	464.833	428.625
FALSE	V	0.3	PANORAMA	0.885729	0.861631	0.898681	0.83913	467.161	440.477
FALSE	V	0.3	PANORAMA	0.899921	0.862778	0.899194	0.85556	459.08	472.297
FALSE	V	0.3	PANORAMA	0.890951	0.843619	0.901314	0.864571	461.95	438.27
FALSE	V	0.3	PANORAMA	0.88688	0.867683	0.89963	0.849515	463.323	448.948
FALSE	V	0.3	PANORAMA	0.891114	0.849397	0.901071	0.858622	455.848	443.18
FALSE	V	0.3	PANORAMA	0.88214	0.841886	0.900788	0.830744	458.95	443.741
FALSE	V	0.3	PANORAMA	0.892296	0.844014	0.903626	0.842433	457.359	423.072
FALSE	V	0.3	PANORAMA	0.895597	0.846435	0.896503	0.867529	457.783	451.241
FALSE	V	0.4	PANORAMA	0.888233	0.84894	0.888712	0.830941	461.713	679.795
FALSE	V	0.4	PANORAMA	0.874165	0.811589	0.889625	0.819894	456.273	639.339
FALSE	V	0.4	PANORAMA	0.886059	0.841818	0.884077	0.832165	462.763	640.885
FALSE	V	0.4	PANORAMA	0.889345	0.840075	0.890604	0.854519	460.744	627.653
FALSE	V	0.4	PANORAMA	0.876393	0.824318	0.888479	0.827042	466.174	665.373
FALSE	V	0.4	PANORAMA	0.885402	0.845325	0.888673	0.842671	466.078	681.275
FALSE	V	0.4	PANORAMA	0.889107	0.846021	0.894773	0.84286	467.692	611.512
FALSE	V	0.4	PANORAMA	0.877894	0.836104	0.887148	0.828875	469.299	709.269
FALSE	V	0.4	PANORAMA	0.885316	0.832592	0.887007	0.848875	469.655	573.561
FALSE	V	0.4	PANORAMA	0.879356	0.847194	0.892187	0.843331	469.858	677.698
FALSE	V	0.5	PANORAMA	0.878166	0.818625	0.879195	0.819336	468.847	761.869
FALSE	V	0.5	PANORAMA	0.87551	0.811449	0.878941	0.807286	471.212	821.721
FALSE	V	0.5	PANORAMA	0.879488	0.820896	0.880675	0.827491	471.734	805.048
FALSE	V	0.5	PANORAMA	0.878714	0.825984	0.879557	0.817684	471.945	870.813
FALSE	V	0.5	PANORAMA	0.875545	0.818832	0.878198	0.819992	473.809	817.791
FALSE	V	0.5	PANORAMA	0.879422	0.819272	0.887309	0.822077	474.494	775.009
FALSE	V	0.5	PANORAMA	0.872769	0.812807	0.883608	0.821445	473.421	793.33
FALSE	V	0.5	PANORAMA	0.873127	0.808034	0.881448	0.812318	474.285	767.457
FALSE	V	0.5	PANORAMA	0.876957	0.836458	0.874751	0.831859	471.177	777.556
FALSE	V	0.5	PANORAMA	0.870631	0.807087	0.882924	0.820399	480.148	816.642
FALSE	V	0.6	PANORAMA	0.86684	0.823668	0.858047	0.818648	474.694	902.629
FALSE	V	0.6	PANORAMA	0.869709	0.82336	0.873833	0.840986	474.941	924.735
FALSE	V	0.6	PANORAMA	0.863927	0.817821	0.874884	0.818859	476.07	890.278
FALSE	V	0.6	PANORAMA	0.863216	0.817611	0.876215	0.805136	475.234	928.206
FALSE	V	0.6	PANORAMA	0.87502	0.827908	0.880897	0.816495	473.119	909.317
FALSE	V	0.6	PANORAMA	0.865992	0.83375	0.851747	0.821998	475.224	921.222
FALSE	V	0.6	PANORAMA	0.863227	0.795551	0.871035	0.818632	474.904	925.505
FALSE	V	0.6	PANORAMA	0.868539	0.80559	0.883519	0.819117	476.306	935.532
FALSE	V	0.6	PANORAMA	0.868092	0.807431	0.868989	0.806866	476.682	917.428
FALSE	V	0.6	PANORAMA	0.874282	0.814369	0.868476	0.844149	473.35	916.083
FALSE	V	0.7	PANORAMA	0.852896	0.789402	0.853933	0.790533	476.54	958.116
FALSE	V	0.7	PANORAMA	0.864347	0.808089	0.857368	0.804185	467.64	992.223
FALSE	V	0.7	PANORAMA	0.859864	0.790693	0.89434	0.798298	462.142	1003.77
FALSE	V	0.7	PANORAMA	0.859985	0.797186	0.867208	0.800047	466.926	957.685
FALSE	V	0.7	PANORAMA	0.862597	0.805667	0.838317	0.794204	472.57	975.163
FALSE	V	0.7	PANORAMA	0.858771	0.792375	0.866949	0.792615	487.097	1067.18
FALSE	V	0.7	PANORAMA	0.852259	0.79318	0.857715	0.796076	497.178	1046.83
FALSE	V	0.7	PANORAMA	0.855949	0.809581	0.877653	0.793579	479.837	1022.68
FALSE	V	0.7	PANORAMA	0.85493	0.803826	0.858505	0.813269	479.67	1062.27
FALSE	V	0.7	PANORAMA	0.861835	0.794869	0.836023	0.80306	476.29	971.76
FALSE	V	0.8	PANORAMA	0.842328	0.787301	0.84553	0.773551	463.588	1113.23
FALSE	V	0.8	PANORAMA	0.857076	0.795817	0.85135	0.830637	464.733	1086.55
FALSE	V	0.8	PANORAMA	0.857072	0.807428	0.844595	0.801037	465.933	1086.18
FALSE	V	0.8	PANORAMA	0.850785	0.788052	0.85365	0.786913	468.102	1027.51
FALSE	V	0.8	PANORAMA	0.857924	0.792729	0.842375	0.788048	464.004	1073.78
FALSE	V	0.8	PANORAMA	0.852368	0.792753	0.855949	0.781271	471.298	1085.02
FALSE	V	0.8	PANORAMA	0.846753	0.809892	0.845322	0.783154	468.656	1115.49
FALSE	V	0.8	PANORAMA	0.855412	0.798693	0.881973	0.793513	461.417	1048.37
FALSE	V	0.8	PANORAMA	0.859083	0.806522	0.873311	0.788117	465.914	1093.86
FALSE	V	0.8	PANORAMA	0.857551	0.790053	0.85734	0.789567	469.054	1045.44
FALSE	V	0.9	PANORAMA	0.849751	0.806002	0.866614	0.825294	465.682	1137.77
FALSE	V	0.9	PANORAMA	0.850357	0.798563	0.847317	0.77294	460.56	1105.19
FALSE	V	0.9	PANORAMA	0.852947	0.784818	0.832094	0.777368	472.181	1061
FALSE	V	0.9	PANORAMA	0.853336	0.785262	0.85783	0.774279	473.439	1143.54
FALSE	V	0.9	PANORAMA	0.849607	0.776329	0.835654	0.781454	474.602	1086.75
FALSE	V	0.9	PANORAMA	0.842814	0.775698	0.848216	0.775337	469.455	1120.86
FALSE	V	0.9	PANORAMA	0.846399	0.781516	0.825577	0.78139	467.394	1093.08
FALSE	V	0.9	PANORAMA	0.85241	0.796687	0.865298	0.807517	465.559	1095.96
FALSE	V	0.9	PANORAMA	0.841519	0.778417	0.813266	0.774249	467.655	1176.3
FALSE	V	0.9	PANORAMA	0.84881	0.781357	0.837982	0.77393	463.155	1132.34
FALSE	V	1	PANORAMA	0.848122	0.781875	0.83469	0.795545	462.112	1176.9
FALSE	V	1	PANORAMA	0.846527	0.794479	0.818228	0.779467	465.205	1090.69
FALSE	V	1	PANORAMA	0.837623	0.774164	0.846097	0.77243	465.453	1108.47
FALSE	V	1	PANORAMA	0.831639	0.7634	0.838795	0.773516	465.75	1163.49
FALSE	V	1	PANORAMA	0.843191	0.778879	0.844966	0.774464	465.805	1094.57
FALSE	V	1	PANORAMA	0.843016	0.771182	0.822223	0.771654	466.417	1106.8
FALSE	V	1	PANORAMA	0.837623	0.776069	0.832667	0.781236	470.478	1127.35
FALSE	V	1	PANORAMA	0.846714	0.776166	0.832834	0.810317	466.056	1155.85
FALSE	V	1	PANORAMA	0.842554	0.780654	0.823116	0.773237	464.779	1129.12
FALSE	V	1	PANORAMA	0.839311	0.768175	0.822265	0.773487	468.546	1163.7
TRUE	V	0.1	PANORAMA	0.958454	0.921924	0.938611	0.920596	445.558	194.087
TRUE	V	0.1	PANORAMA	0.956572	0.923284	0.934367	0.92396	441.691	196.679
TRUE	V	0.1	PANORAMA	0.956821	0.921784	0.935901	0.920889	449.167	195.348
TRUE	V	0.1	PANORAMA	0.956942	0.928018	0.934114	0.92952	445.172	191.671
TRUE	V	0.1	PANORAMA	0.957653	0.925888	0.930607	0.925145	439.616	190.596
TRUE	V	0.1	PANORAMA	0.958625	0.923377	0.945411	0.92089	444.267	192.156
TRUE	V	0.1	PANORAMA	0.960348	0.927318	0.937736	0.92594	440.207	271.595
TRUE	V	0.1	PANORAMA	0.959434	0.923659	0.93198	0.928477	433.383	192.002
TRUE	V	0.1	PANORAMA	0.957634	0.919119	0.928703	0.913355	437.097	193.385
TRUE	V	0.1	PANORAMA	0.959352	0.92261	0.932675	0.915253	444.025	196.758
TRUE	V	0.2	PANORAMA	0.954508	0.923022	0.928428	0.926091	439.515	382.038
TRUE	V	0.2	PANORAMA	0.95277	0.922435	0.932721	0.930377	439.65	421.632
TRUE	V	0.2	PANORAMA	0.955872	0.920296	0.930813	0.9197	441.543	394.225
TRUE	V	0.2	PANORAMA	0.955176	0.924037	0.933645	0.92986	440.747	373.244
TRUE	V	0.2	PANORAMA	0.955686	0.91717	0.932353	0.928398	441.985	395.546
TRUE	V	0.2	PANORAMA	0.95338	0.917257	0.927557	0.914641	445.628	426.829
TRUE	V	0.2	PANORAMA	0.95525	0.918273	0.930798	0.930163	445.81	369.301
TRUE	V	0.2	PANORAMA	0.955985	0.919205	0.931671	0.923185	443.327	365.189
TRUE	V	0.2	PANORAMA	0.953738	0.920178	0.928977	0.928381	438.24	403.323
TRUE	V	0.2	PANORAMA	0.954368	0.922781	0.93386	0.92091	449.414	366.023
TRUE	V	0.3	PANORAMA	0.951463	0.920786	0.925429	0.919801	446.589	640.898
TRUE	V	0.3	PANORAMA	0.949585	0.914852	0.922269	0.91589	439.066	614.427
TRUE	V	0.3	PANORAMA	0.950503	0.917098	0.926124	0.917527	442.058	603.924
TRUE	V	0.3	PANORAMA	0.955029	0.915143	0.932723	0.917044	447.866	589.321
TRUE	V	0.3	PANORAMA	0.952513	0.919696	0.928687	0.922231	439.969	612.41
TRUE	V	0.3	PANORAMA	0.951704	0.917998	0.93054	0.922356	444.084	713.261
TRUE	V	0.3	PANORAMA	0.950522	0.923036	0.925629	0.921649	446.271	637.273
TRUE	V	0.3	PANORAMA	0.955363	0.917367	0.933849	0.920582	439.918	620.502
TRUE	V	0.3	PANORAMA	0.953007	0.918156	0.933638	0.920196	443.801	646.362
TRUE	V	0.3	PANORAMA	0.954208	0.919186	0.928945	0.921729	446.923	614.042
TRUE	V	0.4	PANORAMA	0.94815	0.918464	0.922801	0.916846	448.694	800.638
TRUE	V	0.4	PANORAMA	0.948722	0.916509	0.925268	0.910891	443.341	818.085
TRUE	V	0.4	PANORAMA	0.947264	0.91321	0.923378	0.909718	441.397	803.081
TRUE	V	0.4	PANORAMA	0.949037	0.908784	0.923324	0.901402	443.099	813.885
TRUE	V	0.4	PANORAMA	0.951599	0.922089	0.92901	0.929177	441.399	849.929
TRUE	V	0.4	PANORAMA	0.947676	0.913782	0.926195	0.916386	456.592	872.937
TRUE	V	0.4	PANORAMA	0.948174	0.91933	0.924527	0.918701	471.609	860.602
TRUE	V	0.4	PANORAMA	0.945658	0.916807	0.917902	0.916247	445.984	786.228
TRUE	V	0.4	PANORAMA	0.951739	0.920013	0.930455	0.92052	451.144	830.453
TRUE	V	0.4	PANORAMA	0.947295	0.914908	0.918206	0.903648	444.271	787.519
TRUE	V	0.5	PANORAMA	0.944604	0.910024	0.921247	0.905714	443.752	894.348
TRUE	V	0.5	PANORAMA	0.94705	0.910071	0.913622	0.909278	447.513	935.938
TRUE	V	0.5	PANORAMA	0.947447	0.923168	0.922004	0.915573	449.552	911.119
TRUE	V	0.5	PANORAMA	0.940308	0.907773	0.908322	0.907306	447.464	923.013
TRUE	V	0.5	PANORAMA	0.940339	0.912336	0.910207	0.908714	446.979	894.768
TRUE	V	0.5	PANORAMA	0.944402	0.913136	0.918869	0.907338	447.915	1009.83
TRUE	V	0.5	PANORAMA	0.94588	0.908401	0.91623	0.922216	443.294	1045.7
TRUE	V	0.5	PANORAMA	0.946268	0.910617	0.920451	0.913068	450.938	907.789
TRUE	V	0.5	PANORAMA	0.944978	0.906046	0.918735	0.895216	452.493	936.761
TRUE	V	0.5	PANORAMA	0.945238	0.911833	0.919147	0.913997	447.609	888.417
TRUE	V	0.6	PANORAMA	0.942419	0.911098	0.917492	0.902416	449.657	982.059
TRUE	V	0.6	PANORAMA	0.942641	0.90769	0.919328	0.903117	446.424	1018.08
TRUE	V	0.6	PANORAMA	0.942497	0.905759	0.921388	0.897216	437.135	1022.27
TRUE	V	0.6	PANORAMA	0.944192	0.898389	0.923843	0.895567	439.103	972.375
TRUE	V	0.6	PANORAMA	0.939907	0.904151	0.916917	0.895182	440.85	1008.83
TRUE	V	0.6	PANORAMA	0.944775	0.915192	0.915106	0.908401	440.736	949.614
TRUE	V	0.6	PANORAMA	0.941505	0.904712	0.919174	0.916268	450.923	1019.44
TRUE	V	0.6	PANORAMA	0.941093	0.896107	0.908823	0.891069	446.124	973.935
TRUE	V	0.6	PANORAMA	0.942781	0.906499	0.917293	0.894981	438.104	999.892
TRUE	V	0.6	PANORAMA	0.945557	0.905809	0.928589	0.901026	447.409	940.544
TRUE	V	0.7	PANORAMA	0.940829	0.906656	0.909873	0.911642	442.939	1021.43
TRUE	V	0.7	PANORAMA	0.935906	0.904425	0.902055	0.898854	445.16	1044.89
TRUE	V	0.7	PANORAMA	0.936614	0.887247	0.901311	0.885663	444.836	1023.25
TRUE	V	0.7	PANORAMA	0.933799	0.901155	0.907626	0.897609	440.132	1074.7
TRUE	V	0.7	PANORAMA	0.940945	0.903489	0.91178	0.889349	443.385	1141.72
TRUE	V	0.7	PANORAMA	0.937096	0.89878	0.910471	0.897167	445.338	996.34
TRUE	V	0.7	PANORAMA	0.934238	0.89058	0.905825	0.884237	442.017	1064.8
TRUE	V	0.7	PANORAMA	0.933379	0.904507	0.900012	0.897784	441.331	1107.83
TRUE	V	0.7	PANORAMA	0.938076	0.902766	0.913327	0.898002	439.187	992.602
TRUE	V	0.7	PANORAMA	0.940226	0.901748	0.910134	0.897553	439.094	975.313
TRUE	V	0.8	PANORAMA	0.936902	0.885966	0.902482	0.881296	442.423	978.347
TRUE	V	0.8	PANORAMA	0.930681	0.896928	0.907635	0.89084	439.278	976.13
TRUE	V	0.8	PANORAMA	0.936416	0.908721	0.912544	0.888943	442.537	1021.54
TRUE	V	0.8	PANORAMA	0.927531	0.898731	0.900316	0.894289	443.266	978.464
TRUE	V	0.8	PANORAMA	0.937178	0.896346	0.907048	0.888426	444.543	971.463
TRUE	V	0.8	PANORAMA	0.936295	0.885938	0.908806	0.891545	449.079	1038.66
TRUE	V	0.8	PANORAMA	0.937077	0.905707	0.919753	0.894143	443.502	1048.58
TRUE	V	0.8	PANORAMA	0.927687	0.897955	0.900486	0.886432	442.954	947.87
TRUE	V	0.8	PANORAMA	0.931874	0.8982	0.896179	0.885643	443.697	1021.35
TRUE	V	0.8	PANORAMA	0.932632	0.889816	0.901477	0.878446	441.514	1010.06
TRUE	V	0.9	PANORAMA	0.935786	0.893445	0.908796	0.883895	442.531	905.631
TRUE	V	0.9	PANORAMA	0.935922	0.907738	0.916853	0.890507	442.696	995.458
TRUE	V	0.9	PANORAMA	0.930474	0.893873	0.884392	0.889003	442.398	939.732
TRUE	V	0.9	PANORAMA	0.935549	0.896322	0.90385	0.88436	444.756	928.374
TRUE	V	0.9	PANORAMA	0.934993	0.903328	0.893851	0.885099	440.846	1004.96
TRUE	V	0.9	PANORAMA	0.934273	0.890767	0.90309	0.886736	438.258	980.102
TRUE	V	0.9	PANORAMA	0.9346	0.892867	0.897749	0.886009	440.55	899.618
TRUE	V	0.9	PANORAMA	0.930848	0.895567	0.901355	0.886546	443.489	928.518
TRUE	V	0.9	PANORAMA	0.927885	0.901026	0.894755	0.893796	444.191	895.993
TRUE	V	0.9	PANORAMA	0.934608	0.895412	0.905432	0.889301	440.743	934.659
TRUE	V	1	PANORAMA	0.932205	0.900502	0.898064	0.876852	445.358	853.549
TRUE	V	1	PANORAMA	0.926213	0.88102	0.882044	0.879425	439.874	854.566
TRUE	V	1	PANORAMA	0.919171	0.887075	0.881882	0.882682	442.738	799.022
TRUE	V	1	PANORAMA	0.932127	0.895104	0.89608	0.882579	445.038	825.861
TRUE	V	1	PANORAMA	0.930754	0.889883	0.886875	0.880135	439.55	807.96
TRUE	V	1	PANORAMA	0.933006	0.894569	0.904735	0.890356	443.958	830.835
TRUE	V	1	PANORAMA	0.920859	0.884547	0.882052	0.878867	461.131	839.961
TRUE	V	1	PANORAMA	0.92605	0.883073	0.892131	0.875333	465.964	820.53
TRUE	V	1	PANORAMA	0.931719	0.891308	0.89409	0.889493	468.975	830.006
TRUE	V	1	PANORAMA	0.929549	0.878621	0.883684	0.86917	453.774	833.461
FALSE	E	0.1	PANORAMA	0.922741	0.892362	0.937575	0.904733	419.345	200.683
FALSE	E	0.1	PANORAMA	0.923133	0.909368	0.942584	0.906328	411.673	197.478
FALSE	E	0.1	PANORAMA	0.944157	0.911291	0.938477	0.917814	415.869	209.275
FALSE	E	0.1	PANORAMA	0.942668	0.895935	0.939864	0.896635	418.06	209.381
FALSE	E	0.1	PANORAMA	0.933309	0.870397	0.935237	0.903199	422.638	210.385
FALSE	E	0.1	PANORAMA	0.938927	0.889274	0.937662	0.897074	414.093	209.37
FALSE	E	0.1	PANORAMA	0.920886	0.902358	0.947124	0.895051	418.413	196.204
FALSE	E	0.1	PANORAMA	0.932967	0.895303	0.936211	0.905361	421.246	208.816
FALSE	E	0.1	PANORAMA	0.923549	0.902719	0.946038	0.904747	413.772	202.59
FALSE	E	0.1	PANORAMA	0.930412	0.897568	0.94568	0.912332	417.23	202.039
FALSE	E	0.2	PANORAMA	0.939522	0.915867	0.940598	0.934326	418.104	468.894
FALSE	E	0.2	PANORAMA	0.938543	0.889118	0.942893	0.912149	422.288	424.098
FALSE	E	0.2	PANORAMA	0.942007	0.898416	0.951231	0.906908	429.179	425.096
FALSE	E	0.2	PANORAMA	0.93962	0.901456	0.944123	0.91489	426.12	449.533
FALSE	E	0.2	PANORAMA	0.938756	0.897345	0.946117	0.912564	425.999	420.308
FALSE	E	0.2	PANORAMA	0.93869	0.893234	0.94524	0.922348	419.24	389.427
FALSE	E	0.2	PANORAMA	0.931672	0.89818	0.950512	0.92458	418.048	388.924
FALSE	E	0.2	PANORAMA	0.939375	0.909915	0.948209	0.924809	417.622	409.128
FALSE	E	0.2	PANORAMA	0.935152	0.902087	0.943218	0.928896	420.802	388.372
FALSE	E	0.2	PANORAMA	0.940409	0.90905	0.962058	0.92561	413.05	387.793
FALSE	E	0.3	PANORAMA	0.921333	0.905889	0.957382	0.89718	436.319	707.524
FALSE	E	0.3	PANORAMA	0.935521	0.909423	0.936621	0.927397	438.739	787.669
FALSE	E	0.3	PANORAMA	0.936762	0.89684	0.953638	0.914713	436.625	714.042
FALSE	E	0.3	PANORAMA	0.916737	0.903152	0.950928	0.886603	432.049	640.584
FALSE	E	0.3	PANORAMA	0.937979	0.908955	0.943905	0.917755	414.428	667.127
FALSE	E	0.3	PANORAMA	0.91339	0.885244	0.948245	0.889173	428.713	611.379
FALSE	E	0.3	PANORAMA	0.938158	0.902532	0.947076	0.927473	422.02	658.709
FALSE	E	0.3	PANORAMA	0.938609	0.902304	0.947075	0.925168	419.782	673.229
FALSE	E	0.3	PANORAMA	0.939588	0.905169	0.943189	0.925648	417.092	697.154
FALSE	E	0.3	PANORAMA	0.931672	0.909167	0.946558	0.927295	417.592	646.141
FALSE	E	0.4	PANORAMA	0.935615	0.904136	0.939018	0.928588	415.258	797.865
FALSE	E	0.4	PANORAMA	0.935716	0.920444	0.953481	0.928955	422.089	857.309
FALSE	E	0.4	PANORAMA	0.93432	0.911832	0.957284	0.906801	421.657	789.957
FALSE	E	0.4	PANORAMA	0.93799	0.908996	0.959479	0.939777	422.987	838.263
FALSE	E	0.4	PANORAMA	0.943376	0.911797	0.959233	0.943166	419.708	803.082
FALSE	E	0.4	PANORAMA	0.928033	0.903346	0.941035	0.924246	420.881	905.098
FALSE	E	0.4	PANORAMA	0.933239	0.914157	0.941669	0.926723	424.167	875.301
FALSE	E	0.4	PANORAMA	0.934783	0.903259	0.953728	0.930616	414.105	905.652
FALSE	E	0.4	PANORAMA	0.935238	0.901716	0.955911	0.900954	424.141	828.985
FALSE	E	0.4	PANORAMA	0.937598	0.907124	0.960514	0.92058	415.613	775.036
FALSE	E	0.5	PANORAMA	0.935976	0.915588	0.954342	0.925601	424.686	955.512
FALSE	E	0.5	PANORAMA	0.929642	0.890083	0.957765	0.888836	421.939	921.227
FALSE	E	0.5	PANORAMA	0.93446	0.898481	0.960688	0.882039	419.862	891.562
FALSE	E	0.5	PANORAMA	0.910746	0.863373	0.951992	0.857336	427.838	887.862
FALSE	E	0.5	PANORAMA	0.941999	0.898044	0.958204	0.933342	424.169	959.2
FALSE	E	0.5	PANORAMA	0.930439	0.91137	0.951426	0.92719	421.623	912.905
FALSE	E	0.5	PANORAMA	0.928149	0.9139	0.948009	0.927961	419.669	937.83
FALSE	E	0.5	PANORAMA	0.942186	0.898702	0.963248	0.892953	420.469	976.51
FALSE	E	0.5	PANORAMA	0.943317	0.901516	0.960262	0.866191	415.934	920.017
FALSE	E	0.5	PANORAMA	0.925626	0.90118	0.955465	0.889352	420.491	955.116
FALSE	E	0.6	PANORAMA	0.929047	0.900926	0.949848	0.936416	420.379	944.054
FALSE	E	0.6	PANORAMA	0.941082	0.899088	0.9655	0.863362	420.023	1007.24
FALSE	E	0.6	PANORAMA	0.933235	0.909293	0.95486	0.939722	412.97	973.133
FALSE	E	0.6	PANORAMA	0.932399	0.900374	0.967255	0.879312	420.593	952.425
FALSE	E	0.6	PANORAMA	0.933258	0.901394	0.955096	0.938145	419.278	1000.57
FALSE	E	0.6	PANORAMA	0.941237	0.90423	0.962139	0.890184	421.946	971.321
FALSE	E	0.6	PANORAMA	0.932216	0.897663	0.960146	0.932171	419.124	974.201
FALSE	E	0.6	PANORAMA	0.928554	0.889547	0.965005	0.901375	419.013	925.943
FALSE	E	0.6	PANORAMA	0.931369	0.89532	0.965297	0.887796	418.19	976.883
FALSE	E	0.6	PANORAMA	0.930525	0.90952	0.963549	0.903429	423.87	983.325
FALSE	E	0.7	PANORAMA	0.923406	0.896157	0.96241	0.899827	417.748	941.554
FALSE	E	0.7	PANORAMA	0.93126	0.912892	0.96902	0.881272	415.902	1037.84
FALSE	E	0.7	PANORAMA	0.92736	0.905223	0.950615	0.936718	415.931	941.128
FALSE	E	0.7	PANORAMA	0.930144	0.89686	0.96784	0.885681	416.176	936.149
FALSE	E	0.7	PANORAMA	0.92799	0.89514	0.965996	0.890852	418.408	1003.1
FALSE	E	0.7	PANORAMA	0.931248	0.900821	0.969175	0.918807	420.269	939.395
FALSE	E	0.7	PANORAMA	0.927387	0.915908	0.952772	0.93567	424.078	1018.3
FALSE	E	0.7	PANORAMA	0.928616	0.900131	0.966956	0.878468	413.351	954.191
FALSE	E	0.7	PANORAMA	0.922297	0.893442	0.928465	0.922407	430.643	1047.42
FALSE	E	0.7	PANORAMA	0.941078	0.900555	0.97008	0.88621	423.644	958.747
FALSE	E	0.8	PANORAMA	0.924642	0.896115	0.965884	0.893299	422.236	928.126
FALSE	E	0.8	PANORAMA	0.929506	0.909877	0.971836	0.913681	418.769	872.238
FALSE	E	0.8	PANORAMA	0.926641	0.900726	0.969409	0.8768	418.187	888.407
FALSE	E	0.8	PANORAMA	0.928215	0.899359	0.970432	0.893819	417.096	927.512
FALSE	E	0.8	PANORAMA	0.929168	0.90056	0.970838	0.881116	417.601	924.646
FALSE	E	0.8	PANORAMA	0.921633	0.891955	0.968969	0.922787	418.358	958.011
FALSE	E	0.8	PANORAMA	0.927372	0.906491	0.960634	0.934045	418.008	927.924
FALSE	E	0.8	PANORAMA	0.92867	0.894669	0.969313	0.891771	416.091	885.439
FALSE	E	0.8	PANORAMA	0.926073	0.899116	0.957359	0.931739	417.721	911.065
FALSE	E	0.8	PANORAMA	0.928173	0.90263	0.970027	0.899003	418.813	906.992
FALSE	E	0.9	PANORAMA	0.924487	0.898667	0.97007	0.882739	417.843	796.763
FALSE	E	0.9	PANORAMA	0.935218	0.891911	0.962011	0.88992	415.864	908.765
FALSE	E	0.9	PANORAMA	0.923911	0.903527	0.967747	0.881899	413.149	782.719
FALSE	E	0.9	PANORAMA	0.922799	0.887814	0.969017	0.893978	419.044	776.334
FALSE	E	0.9	PANORAMA	0.927119	0.902308	0.96883	0.920031	418.901	773.584
FALSE	E	0.9	PANORAMA	0.918234	0.885317	0.943168	0.91591	423.723	835.928
FALSE	E	0.9	PANORAMA	0.925653	0.901368	0.971201	0.890749	419.265	773.157
FALSE	E	0.9	PANORAMA	0.927274	0.902042	0.973236	0.913249	419.987	783.657
FALSE	E	0.9	PANORAMA	0.927613	0.895683	0.97254	0.893246	418.519	797.139
FALSE	E	0.9	PANORAMA	0.926252	0.909579	0.969805	0.933757	413.346	752.954
FALSE	E	1	PANORAMA	0.925968	0.901143	0.969771	0.92517	422.783	609.856
FALSE	E	1	PANORAMA	0.922053	0.89162	0.956453	0.926508	436.872	653.529
FALSE	E	1	PANORAMA	0.922787	0.891455	0.958378	0.923463	435.156	621.132
FALSE	E	1	PANORAMA	0.923223	0.891624	0.969959	0.899492	410.99	609.637
FALSE	E	1	PANORAMA	0.926497	0.903864	0.97072	0.928418	414.061	590.623
FALSE	E	1	PANORAMA	0.939604	0.897223	0.966242	0.931362	411.537	709.123
FALSE	E	1	PANORAMA	0.923227	0.893915	0.958292	0.928412	412.286	641.943
FALSE	E	1	PANORAMA	0.925124	0.894729	0.972928	0.89386	413.804	601.395
FALSE	E	1	PANORAMA	0.920618	0.885174	0.970575	0.901885	411.21	601.867
FALSE	E	1	PANORAMA	0.920727	0.889493	0.957142	0.925745	413.275	582.931
TRUE	E	0.1	PANORAMA	0.932247	0.889677	0.94296	0.89311	414.96	217.273
TRUE	E	0.1	PANORAMA	0.932282	0.886372	0.937179	0.899415	412.688	208.951
TRUE	E	0.1	PANORAMA	0.931167	0.889064	0.93722	0.889188	409.519	209.978
TRUE	E	0.1	PANORAMA	0.932858	0.886882	0.939502	0.906859	412.329	206.844
TRUE	E	0.1	PANORAMA	0.926746	0.892167	0.923595	0.880108	413.39	206.392
TRUE	E	0.1	PANORAMA	0.93119	0.889277	0.930537	0.909216	410.967	206.38
TRUE	E	0.1	PANORAMA	0.932384	0.893859	0.94087	0.861552	409.92	206.83
TRUE	E	0.1	PANORAMA	0.930342	0.881494	0.937318	0.877116	409.071	210.084
TRUE	E	0.1	PANORAMA	0.930055	0.892855	0.938437	0.859637	412.523	210.014
TRUE	E	0.1	PANORAMA	0.931614	0.885316	0.940049	0.865555	405.648	205.155
TRUE	E	0.2	PANORAMA	0.929658	0.874053	0.936229	0.849269	417.133	479.72
TRUE	E	0.2	PANORAMA	0.930579	0.865365	0.932852	0.852149	410.994	394.076
TRUE	E	0.2	PANORAMA	0.928301	0.859328	0.950291	0.89382	413.599	469.986
TRUE	E	0.2	PANORAMA	0.930319	0.868064	0.942485	0.855835	417.132	396.066
TRUE	E	0.2	PANORAMA	0.924078	0.879108	0.929087	0.860943	424.478	461.291
TRUE	E	0.2	PANORAMA	0.919288	0.875485	0.934993	0.884074	434.477	475.94
TRUE	E	0.2	PANORAMA	0.931882	0.870243	0.940243	0.840707	430.768	423.582
TRUE	E	0.2	PANORAMA	0.930984	0.875407	0.943632	0.855581	432.784	561.237
TRUE	E	0.2	PANORAMA	0.926812	0.855049	0.931465	0.861641	415.325	397.237
TRUE	E	0.2	PANORAMA	0.921885	0.884424	0.943115	0.885115	410.298	461.343
TRUE	E	0.3	PANORAMA	0.907367	0.885045	0.936057	0.8992	412.295	663.216
TRUE	E	0.3	PANORAMA	0.91545	0.834589	0.926436	0.893416	415.344	669.791
TRUE	E	0.3	PANORAMA	0.921897	0.818501	0.964873	0.868557	415.512	691.159
TRUE	E	0.3	PANORAMA	0.920206	0.848657	0.927496	0.855958	411.622	699.214
TRUE	E	0.3	PANORAMA	0.928079	0.865606	0.93309	0.861422	414.427	702.646
TRUE	E	0.3	PANORAMA	0.926271	0.868149	0.924942	0.849642	419.472	730.145
TRUE	E	0.3	PANORAMA	0.92292	0.845101	0.932642	0.886841	419.923	1371.05
TRUE	E	0.3	PANORAMA	0.926361	0.877035	0.925668	0.896297	413.85	660.966
TRUE	E	0.3	PANORAMA	0.912305	0.856941	0.920714	0.866796	409.126	652.224
TRUE	E	0.3	PANORAMA	0.919704	0.843838	0.936703	0.864269	417.144	651.098
TRUE	E	0.4	PANORAMA	0.92089	0.831806	0.95101	0.890905	413.668	816.048
TRUE	E	0.4	PANORAMA	0.92332	0.853768	0.932149	0.853263	408.142	841.478
TRUE	E	0.4	PANORAMA	0.919961	0.833722	0.95055	0.871926	415.29	795.284
TRUE	E	0.4	PANORAMA	0.904089	0.878909	0.944893	0.882492	412.429	779.998
TRUE	E	0.4	PANORAMA	0.92157	0.854321	0.938544	0.869559	413.408	853.373
TRUE	E	0.4	PANORAMA	0.923394	0.860723	0.933239	0.85631	412.938	837.033
TRUE	E	0.4	PANORAMA	0.925206	0.858033	0.937952	0.870681	415.907	799.141
TRUE	E	0.4	PANORAMA	0.926026	0.862352	0.936721	0.868931	414.209	869.202
TRUE	E	0.4	PANORAMA	0.91874	0.841706	0.924784	0.864323	417.807	809.894
TRUE	E	0.4	PANORAMA	0.921314	0.850697	0.929982	0.875725	412.461	800.52
TRUE	E	0.5	PANORAMA	0.922815	0.876021	0.941255	0.874895	409.556	946.63
TRUE	E	0.5	PANORAMA	0.918024	0.829869	0.932946	0.879012	412.827	906.849
TRUE	E	0.5	PANORAMA	0.918716	0.834615	0.93488	0.901075	411.29	926.859
TRUE	E	0.5	PANORAMA	0.921574	0.850865	0.936823	0.865378	414.661	916.738
TRUE	E	0.5	PANORAMA	0.916967	0.854506	0.934843	0.871287	417.636	930.373
TRUE	E	0.5	PANORAMA	0.91421	0.83253	0.95728	0.870215	414.35	960.685
TRUE	E	0.5	PANORAMA	0.912915	0.878698	0.951042	0.88823	416.502	936.275
TRUE	E	0.5	PANORAMA	0.915882	0.840617	0.927606	0.857436	415.042	920.222
TRUE	E	0.5	PANORAMA	0.922853	0.850573	0.93735	0.854147	406.982	1042.68
TRUE	E	0.5	PANORAMA	0.920559	0.838467	0.937536	0.859744	415.052	887.745
TRUE	E	0.6	PANORAMA	0.914731	0.847668	0.939129	0.872704	414.203	951.237
TRUE	E	0.6	PANORAMA	0.91573	0.85313	0.937398	0.855625	414.62	986.537
TRUE	E	0.6	PANORAMA	0.915135	0.849961	0.931026	0.867221	415.62	983.228
TRUE	E	0.6	PANORAMA	0.915536	0.873646	0.935464	0.906762	417.357	990.354
TRUE	E	0.6	PANORAMA	0.916578	0.84237	0.951636	0.864968	415.842	975.101
TRUE	E	0.6	PANORAMA	0.916488	0.871039	0.9431	0.887325	420.095	949.204
TRUE	E	0.6	PANORAMA	0.914397	0.87309	0.938964	0.878268	415.95	991.811
TRUE	E	0.6	PANORAMA	0.912452	0.836718	0.937655	0.866167	414.811	932.07
TRUE	E	0.6	PANORAMA	0.920175	0.849	0.935423	0.886071	418.303	912.56
TRUE	E	0.6	PANORAMA	0.919218	0.843878	0.940271	0.887912	420.878	953.517
TRUE	E	0.7	PANORAMA	0.904839	0.841036	0.931383	0.885886	418.362	994.505
TRUE	E	0.7	PANORAMA	0.913113	0.845079	0.942081	0.878795	420.047	929.281
TRUE	E	0.7	PANORAMA	0.913467	0.876048	0.922282	0.890625	415.658	961.592
TRUE	E	0.7	PANORAMA	0.917235	0.849859	0.940161	0.869104	414.854	916.787
TRUE	E	0.7	PANORAMA	0.910703	0.850189	0.933592	0.87951	412.227	1025.87
TRUE	E	0.7	PANORAMA	0.916527	0.83681	0.923151	0.869481	412.805	961.811
TRUE	E	0.7	PANORAMA	0.904688	0.819228	0.952448	0.833631	411.203	983.61
TRUE	E	0.7	PANORAMA	0.917429	0.83077	0.93729	0.888016	413.837	913.366
TRUE	E	0.7	PANORAMA	0.913203	0.837269	0.937915	0.895668	414.089	967.158
TRUE	E	0.7	PANORAMA	0.913965	0.833591	0.939935	0.873678	410.35	976.185
TRUE	E	0.8	PANORAMA	0.913759	0.83165	0.93562	0.859502	427.294	882.934
TRUE	E	0.8	PANORAMA	0.909455	0.820028	0.939593	0.904403	414.674	895.968
TRUE	E	0.8	PANORAMA	0.909101	0.867754	0.925578	0.914306	414.027	870.391
TRUE	E	0.8	PANORAMA	0.905481	0.81641	0.952264	0.890827	412.67	865.155
TRUE	E	0.8	PANORAMA	0.906978	0.814328	0.94277	0.913647	412.499	853.768
TRUE	E	0.8	PANORAMA	0.910108	0.839408	0.934208	0.887194	413.864	881.387
TRUE	E	0.8	PANORAMA	0.906632	0.862302	0.938301	0.915169	415.347	875.068
TRUE	E	0.8	PANORAMA	0.895154	0.851397	0.939069	0.883371	415.981	965.47
TRUE	E	0.8	PANORAMA	0.910182	0.832107	0.94011	0.889291	416.025	877.254
TRUE	E	0.8	PANORAMA	0.906989	0.841813	0.9395	0.879568	418.757	923.498
TRUE	E	0.9	PANORAMA	0.905038	0.835928	0.93365	0.862653	422.776	781.8
TRUE	E	0.9	PANORAMA	0.904194	0.822845	0.928007	0.874568	416.797	747.916
TRUE	E	0.9	PANORAMA	0.909587	0.814743	0.943784	0.863727	416.381	805.978
TRUE	E	0.9	PANORAMA	0.911138	0.829674	0.923914	0.860377	412.83	758.156
TRUE	E	0.9	PANORAMA	0.911535	0.823547	0.938863	0.866299	413.381	740.364
TRUE	E	0.9	PANORAMA	0.908094	0.870864	0.930528	0.920141	409.534	707.935
TRUE	E	0.9	PANORAMA	0.911473	0.836183	0.929504	0.887886	423.792	787.114
TRUE	E	0.9	PANORAMA	0.911558	0.830308	0.937935	0.886358	409.263	937.84
TRUE	E	0.9	PANORAMA	0.90613	0.819305	0.943268	0.868601	415.937	756.848
TRUE	E	0.9	PANORAMA	0.904579	0.832556	0.934356	0.892873	413.278	778.111
TRUE	E	1	PANORAMA	0.907825	0.824361	0.935758	0.865853	407.368	579.816
TRUE	E	1	PANORAMA	0.907573	0.830081	0.937517	0.891107	416.168	569.449
TRUE	E	1	PANORAMA	0.90956	0.821967	0.935708	0.888275	415.457	572.183
TRUE	E	1	PANORAMA	0.896868	0.809339	0.944531	0.798323	423.373	617.564
TRUE	E	1	PANORAMA	0.908813	0.827327	0.930321	0.895105	423.534	582.905
TRUE	E	1	PANORAMA	0.910469	0.8242	0.938507	0.891188	412.721	553.571
TRUE	E	1	PANORAMA	0.908875	0.844125	0.93538	0.864265	409.004	562.227
TRUE	E	1	PANORAMA	0.898148	0.819369	0.940602	0.859245	415.409	575.227
TRUE	E	1	PANORAMA	0.908129	0.83291	0.93571	0.890163	414.759	577.086
TRUE	E	1	PANORAMA	0.909696	0.842836	0.955057	0.891837	409.942	564.236

## Sheet: Supp. Table 4
Cell	IgD	CD11c	F480	CD3	CD34	CD19	120g8	CD8	Ly6C	CD4	CD11b	CD27	CD16_32	SiglecF	B220	FceR1a	Sca1	CD49b	cKit	CD150	CD43	IgM	MHCII
Basophils				-		-									-	+		+
CD4 T cells				+		-		-		+
CD8 T cells				+		-		+		-
NKT cells				+		-		-		-								+
gd T cells				+		-				-								-
IgD- IgMpos B cells	-			-		+																+
IgDpos IgMpos B cells	+			-		+																+
IgM- IgD- B-cells	-			-		+																-
Non-Classical Monocytes				-		-			-	-			+	-			-	-		-	+		-
Classical Monocytes				-		-			+		+		+	-			-	-	-	-	-
Intermediate Monocytes				-		-				-			+	-			-	-		-	+		-
NK cells				-		-			-						-	-	-	+		-	-
MEP				-		-							-	-			-	-		+
CLP				-	+	-	-		-			+					+	-
CMP				-	+	-			-				+				-	-		+
GMP				-	+	-			+				+				-	-		+
Macrophages			+	-		-			-	+			+				-	-		-
Eosinophils											+			+			-
MPP				-	+	-	-					+					+	-	+
Plasma Cells				-		-	-					-				+		-				+
mDCs		+		-		-			-	-			+				-	-		-			+
pDCs				-			+								+		+	-
